# Supplementary material for: Genome-wide DNA methylation map of human neutrophils reveals widespread inter-individual epigenetic variation
Source: Sci Rep. 2015 Nov 27;5:17328. doi: 10.1038/srep17328 (PMC4661471; doi:10.1038/srep17328)
Supplement: Supplementary Information [file srep17328-s2.xlsx]

## Sheet: 11ind3pppr001B_NF2t10noXY.txt
Description: Excel spread sheet containing information on 12851 autosomal iVMFs identified in the present study. The spreadsheet provides data of chromosome, length of the iVMFs, number of CpG sites contained within the iVMF, p value, distance in relation to the gene (calculated from the start of the gene), relationship of the iVMF with the gene (e.g., upstream, exon, intron) and the name of the …
#Chr	Start	End	Length of the iVMF	Number of CpG sites in the iVMF	p value	Distance from the start of the gene	Relation with gene	Gene name
1	2979276	2979348	73	8	1.77765e-09	6385	upstream	PRDM16
1	2995654	2995713	60	5	1.22125e-15	-9980	on_intron	PRDM16
1	3003239	3003321	83	7	6.09807e-10	-17588	on_intron	PRDM16
1	3011501	3011606	106	7	0	-25873	on_intron	PRDM16
1	3036861	3036955	95	6	0	-51222	on_intron	PRDM16
1	3073766	3073805	40	4	0	-88072	on_intron	PRDM16
1	3105044	3105147	104	10	4.44089e-16	-119414	on_intron	PRDM16
1	3105148	3105206	59	8	0	-119473	on_intron	PRDM16
1	3137844	3137903	60	3	1.66533e-15	-152170	on_intron	PRDM16
1	3203820	3203866	47	6	0	-218133	on_intron	PRDM16
1	3283464	3283530	67	5	4.44089e-16	-297797	on_intron	PRDM16
1	3304122	3304216	95	8	1.22125e-15	-318483	on_intron	PRDM16
1	3311228	3311301	74	5	3.07245e-10	-325568	on_intron	PRDM16
1	3337426	3337492	67	3	4.44089e-16	-351759	on_intron	PRDM16
1	3342108	3342199	92	9	1.41448e-10	-356466	intron_exon_boundary	PRDM16
1	3350396	3350447	52	7	1.22125e-15	-364714	on_exon	PRDM16
1	17018960	17019043	84	12	0	203190	upstream	CROCC
1	17019044	17019115	72	7	1.26259e-08	203118	upstream	CROCC
1	17019116	17019185	70	9	4.44089e-16	203048	upstream	CROCC
1	17019258	17019322	65	7	0	202911	upstream	CROCC
1	17020128	17020206	79	11	1.87159e-11	202027	upstream	CROCC
1	17023085	17023142	58	6	0	199091	upstream	CROCC
1	17023143	17023242	100	7	0	198991	upstream	CROCC
1	17025924	17025990	67	9	2.22045e-16	196243	upstream	CROCC
1	17026326	17026374	49	10	8.88178e-16	195859	upstream	CROCC
1	17026418	17026533	116	13	0	195700	upstream	CROCC
1	17027774	17027868	95	13	4.4631e-14	194365	upstream	CROCC
1	10890236	10890308	73	6	5.55112e-15	33530	upstream	CASZ1
1	10885160	10885215	56	7	2.22045e-16	28454	upstream	CASZ1
1	10864557	10864600	44	5	4.88498e-15	7851	upstream	CASZ1
1	10856418	10856506	89	12	0	-288	on_intron	CASZ1
1	17282570	17282642	73	7	2.16902e-10	-60409	on_intron	CROCC
1	10795360	10795452	93	8	2.94536e-09	-61346	on_intron	CASZ1
1	17285114	17285194	81	8	1.44674e-08	-62961	on_intron	CROCC
1	17287451	17287543	93	13	7.77156e-16	-65310	on_intron	CROCC
1	17287544	17287593	50	9	0	-65360	on_intron	CROCC
1	10764671	10764796	126	13	5.63455e-11	-92035	on_intron	CASZ1
1	10750655	10750729	75	6	1.51258e-08	-106051	on_intron	CASZ1
1	10710965	10711061	97	6	7.78467e-09	-145741	intron_exon_boundary	CASZ1
1	10710785	10710850	66	5	2.9976e-15	-145921	exon_intron_boundary	CASZ1
1	10699448	10699550	103	15	1.4988e-14	-157258	on_exon	CASZ1
1	10699401	10699447	47	6	8.88178e-16	-157305	on_exon	CASZ1
1	10699224	10699306	83	14	0	-157482	on_exon	CASZ1
1	10699065	10699223	159	35	4.1729e-10	-157641	on_exon	CASZ1
1	10698624	10698694	71	11	2.22045e-16	-158082	on_exon	CASZ1
1	10697616	10697709	94	5	1.39488e-08	-159090	on_exon	CASZ1
1	142618601	142618647	47	2	1.77636e-15	1528162	upstream	RP3-377D14.1
1	142618665	142618764	100	6	5.55112e-16	1528045	upstream	RP3-377D14.1
1	142618826	142618900	75	8	1.77636e-15	1527909	upstream	RP3-377D14.1
1	142618909	142619028	120	12	4.44089e-16	1527781	upstream	RP3-377D14.1
1	142635134	142635264	131	6	5.22176e-11	1511545	upstream	RP3-377D14.1
1	143121816	143121918	103	5	7.77156e-16	1024891	upstream	RP3-377D14.1
1	143146259	143146326	68	5	1.12133e-14	1000483	upstream	RP3-377D14.1
1	143270450	143270545	96	7	1.50568e-12	876264	upstream	RP3-377D14.1
1	143467525	143467637	113	8	0	679172	upstream	RP3-377D14.1
1	143542890	143542942	53	7	4.63396e-11	603867	upstream	RP3-377D14.1
1	2778584	2778632	49	3	9.99201e-16	159415	upstream	ACTRT2
1	2799564	2799623	60	5	6.44901e-10	138424	upstream	ACTRT2
1	2811112	2811192	81	7	2.33147e-15	126855	upstream	ACTRT2
1	2833518	2833609	92	7	1.10059e-08	104438	upstream	ACTRT2
1	2833610	2833655	46	5	3.33067e-16	104392	upstream	ACTRT2
1	2850091	2850172	82	4	1.20759e-10	87875	upstream	ACTRT2
1	2895746	2895812	67	6	3.33067e-16	42235	upstream	ACTRT2
1	2895813	2895882	70	8	2.56004e-11	42165	upstream	ACTRT2
1	2931484	2931570	87	5	3.30624e-13	6477	upstream	ACTRT2
1	1361583	1361650	68	6	9.99201e-16	4435	upstream	ANKRD65
1	1355885	1355957	73	9	1.55431e-15	-1263	on_intron	ANKRD65
1	1355770	1355867	98	18	0	-1378	on_intron	ANKRD65
1	1355693	1355769	77	10	0	-1455	on_intron	ANKRD65
1	1355411	1355486	76	11	1.22125e-15	-1737	on_intron	ANKRD65
1	1355361	1355410	50	4	3.33067e-16	-1787	on_intron	ANKRD65
1	1355300	1355360	61	6	2.61891e-12	-1848	on_intron	ANKRD65
1	1355242	1355285	44	6	2.22045e-16	-1906	on_intron	ANKRD65
1	1355194	1355241	48	5	4.14113e-14	-1954	on_intron	ANKRD65
1	5367493	5367562	70	4	1.11022e-15	683965	upstream	KCNAB2
1	5541099	5541157	59	3	0	510370	upstream	KCNAB2
1	5773723	5773780	58	6	1.77636e-15	277747	upstream	KCNAB2
1	5806929	5806979	51	4	2.9976e-15	244548	upstream	KCNAB2
1	5814990	5815053	64	6	9.54792e-15	236474	upstream	KCNAB2
1	5900947	5901027	81	3	1.11022e-16	150500	upstream	KCNAB2
1	16939695	16939793	99	16	0	59706	upstream	AL137798.1
1	16939794	16939881	88	10	2.4869e-14	59618	upstream	AL137798.1
1	16950871	16950915	45	3	6.66134e-16	48584	upstream	AL137798.1
1	16971047	16971099	53	6	0	28400	upstream	AL137798.1
1	16971100	16971163	64	9	1.0697e-12	28336	upstream	AL137798.1
1	16971164	16971261	98	17	2.66454e-15	28238	upstream	AL137798.1
1	16972899	16972938	40	5	2.22045e-16	26561	upstream	AL137798.1
1	16973323	16973422	100	7	1.77636e-15	26077	upstream	AL137798.1
1	6051630	6051692	63	10	0	-165	on_intron	KCNAB2
1	6143070	6143198	129	6	1.55812e-11	-91671	on_intron	KCNAB2
1	61509159	61509218	60	6	1.57177e-09	-178286	on_intron	NFIA
1	61516075	61516126	52	4	1.68345e-09	-185194	on_intron	NFIA
1	61517758	61517824	67	5	0	-186892	on_intron	NFIA
1	61517825	61517875	51	3	1.37779e-09	-186943	on_intron	NFIA
1	61547887	61547945	59	9	0	-217013	on_intron	NFIA
1	61547946	61547999	54	11	9.31877e-12	-217067	on_intron	NFIA
1	61608446	61608530	85	3	0	-277598	on_intron	NFIA
1	61913481	61913553	73	6	6.98976e-09	-582621	on_intron	NFIA
1	1079539	1079586	48	4	2.22045e-16	29679	upstream	TTLL10
1	1080156	1080204	49	5	2.39923e-11	29061	upstream	TTLL10
1	1099958	1100031	74	9	0	9234	upstream	TTLL10
1	1101302	1101375	74	5	7.52365e-12	7890	upstream	TTLL10
1	1103183	1103243	61	4	2.22045e-16	6022	upstream	TTLL10
1	1109476	1109520	45	6	5.55112e-16	-255	on_intron	TTLL10
1	1118076	1118151	76	7	7.77156e-16	-8886	on_intron	TTLL10
1	39025209	39025299	91	9	1.99462e-09	431597	upstream	AKIRIN1
1	39044145	39044237	93	12	1.66533e-15	412659	upstream	AKIRIN1
1	4405427	4405486	60	5	3.70814e-14	309307	upstream	AJAP1
1	39249632	39249692	61	7	0	207204	upstream	AKIRIN1
1	39249693	39249732	40	6	1.11022e-16	207164	upstream	AKIRIN1
1	4520817	4520907	91	4	6.66134e-16	193886	upstream	AJAP1
1	39269813	39269924	112	23	9.05434e-11	186972	upstream	AKIRIN1
1	147797176	147797243	68	6	2.22045e-16	172576	upstream	NBPF24
1	147782331	147782403	73	7	0	157731	upstream	NBPF24
1	147782211	147782262	52	4	3.33067e-16	157611	upstream	NBPF24
1	201619639	201619746	108	12	2.10942e-15	141056	upstream	CSRP1
1	201619263	201619406	144	10	1.11022e-16	140680	upstream	CSRP1
1	201619178	201619262	85	8	7.77156e-16	140595	upstream	CSRP1
1	201619120	201619177	58	7	0	140537	upstream	CSRP1
1	201592439	201592496	58	5	3.33067e-16	113856	upstream	CSRP1
1	147737091	147737188	98	7	0	112491	upstream	NBPF24
1	201583502	201583584	83	7	2.78444e-13	104919	upstream	CSRP1
1	147718157	147718223	67	6	5.55112e-16	93557	upstream	NBPF24
1	228783246	228783327	82	7	5.55112e-16	83243	upstream	RP5-915N17.9
1	228783126	228783192	67	6	3.78697e-13	83123	upstream	RP5-915N17.9
1	228771163	228771217	55	5	5.55112e-16	71160	upstream	RP5-915N17.9
1	228768733	228768851	119	12	4.44089e-16	68730	upstream	RP5-915N17.9
1	4660756	4660813	58	3	4.48974e-13	53980	upstream	AJAP1
1	228743347	228743442	96	15	6.66134e-16	43344	upstream	RP5-915N17.9
1	228743076	228743141	66	8	0	43073	upstream	RP5-915N17.9
1	1976547	1976644	98	11	5.61773e-14	41272	upstream	C1orf222
1	1967921	1968036	116	5	2.55795e-13	32646	upstream	C1orf222
1	16839988	16840079	92	8	8.25801e-10	22177	upstream	AL355149.1
1	4697761	4697851	91	6	1.38201e-12	16942	upstream	AJAP1
1	16847234	16847293	60	5	0	14963	upstream	AL355149.1
1	39443432	39443484	53	3	6.377e-09	13412	upstream	AKIRIN1
1	16861538	16861665	128	11	0	591	upstream	AL355149.1
1	16861718	16861782	65	5	2.22045e-16	474	upstream	AL355149.1
1	16862072	16862152	81	9	7.42823e-09	104	upstream	AL355149.1
1	147624535	147624598	64	8	8.6796e-11	-65	on_intron	NBPF24
1	16862329	16862424	96	6	0	-168	on_exon	AL355149.1
1	18808881	18808933	53	7	0	-1508	on_exon	KLHDC7A
1	18808940	18808989	50	4	6.51035e-13	-1564	on_exon	KLHDC7A
1	18808990	18809065	76	9	6.66134e-16	-1640	on_exon	KLHDC7A
1	18809128	18809209	82	8	0	-1784	on_exon	KLHDC7A
1	18809392	18809451	60	8	0	-2026	on_exon	KLHDC7A
1	18809461	18809572	112	13	0	-2147	on_exon	KLHDC7A
1	1907263	1907386	124	7	4.27436e-14	-28012	on_intron	C1orf222
1	4756593	4756648	56	3	4.69281e-10	-41855	on_intron	AJAP1
1	1874808	1874871	64	6	8.79837e-10	-60467	on_intron	C1orf222
1	1874488	1874539	52	6	5.92317e-10	-60787	on_intron	C1orf222
1	4790174	4790234	61	4	1.14294e-10	-75441	on_intron	AJAP1
1	1859773	1859857	85	4	1.03583e-09	-75502	on_intron	C1orf222
1	188782204	188782275	72	7	0	2132646	upstream	PTGS2
1	187819295	187819389	95	9	5.55112e-16	1169737	upstream	PTGS2
1	187760955	187761039	85	6	5.11402e-09	1111397	upstream	PTGS2
1	187538164	187538231	68	4	3.33067e-16	888606	upstream	PTGS2
1	103319302	103319352	51	5	2.77556e-15	748962	upstream	RNPC3
1	103319389	103319429	41	6	7.77156e-16	748885	upstream	RNPC3
1	103319430	103319497	68	7	0	748817	upstream	RNPC3
1	103319547	103319629	83	6	1.92107e-10	748685	upstream	RNPC3
1	211589687	211589742	56	8	3.77476e-15	619178	upstream	DTL
1	211589940	211589989	50	8	2.498e-14	618931	upstream	DTL
1	211590037	211590101	65	6	6.66134e-16	618819	upstream	DTL
1	211590102	211590219	118	12	3.33067e-16	618701	upstream	DTL
1	211590220	211590264	45	10	2.22045e-16	618656	upstream	DTL
1	187041681	187041738	58	5	1.11022e-16	392123	upstream	PTGS2
1	103743888	103743946	59	3	1.44329e-15	324368	upstream	RNPC3
1	3400412	3400519	108	5	6.18972e-12	141048	upstream	TPRG1L
1	1005190	1005261	72	10	0	69639	upstream	HES4
1	996098	996182	85	7	1.57149e-09	60547	upstream	HES4
1	59090260	59090360	101	8	1.01807e-13	47095	upstream	TACSTD2
1	59089072	59089144	73	9	3.04295e-09	45907	upstream	TACSTD2
1	2379187	2379246	60	3	6.33705e-11	33952	upstream	PEX10
1	2371869	2371928	60	4	4.44089e-16	26634	upstream	PEX10
1	3517663	3517759	97	4	7.6423e-10	23808	upstream	TPRG1L
1	3518705	3518759	55	3	0	22808	upstream	TPRG1L
1	2366482	2366636	155	4	5.77315e-10	21247	upstream	PEX10
1	3520267	3520345	79	8	1.5374e-10	21222	upstream	TPRG1L
1	2365260	2365322	63	4	3.205e-10	20025	upstream	PEX10
1	955572	955626	55	9	8.88178e-16	20021	upstream	HES4
1	955087	955154	68	7	2.18916e-09	19536	upstream	HES4
1	2360306	2360386	81	4	1.11022e-16	15071	upstream	PEX10
1	3527983	3528028	46	8	6.9186e-09	13539	upstream	TPRG1L
1	1366225	1366320	96	7	3.55793e-12	3922	upstream	VWA1
1	1366340	1366392	53	5	0	3850	upstream	VWA1
1	228401857	228401955	99	12	0	493	upstream	C1orf145
1	228401790	228401856	67	6	1.22125e-15	426	upstream	C1orf145
1	59043120	59043215	96	10	6.66134e-16	-45	-	TACSTD2
1	9352899	9353011	113	13	9.99201e-16	-71	-	SPSB1
1	59043053	59043107	55	7	1.67289e-09	-112	on_exon	TACSTD2
1	9353072	9353122	51	9	1.22125e-15	-182	on_exon	SPSB1
1	934768	934845	78	13	8.93656e-11	-783	exon_intron_boundary	HES4
1	228400270	228400327	58	7	0	-1094	on_intron	C1orf145
1	228400210	228400269	60	9	1.22125e-15	-1154	on_intron	C1orf145
1	228400120	228400209	90	16	6.95454e-09	-1244	on_intron	C1orf145
1	59041850	59041929	80	4	0	-1315	on_exon	TACSTD2
1	1294113	1294219	107	7	5.98153e-10	-3043	on_intron	MXRA8
1	1293043	1293113	71	5	3.08894e-10	-4113	on_intron	MXRA8
1	1374587	1374641	55	5	1.22125e-15	-4399	on_intron	VWA1
1	1374653	1374737	85	12	0	-4495	on_intron	VWA1
1	1375412	1375479	68	6	0	-5237	on_intron	VWA1
1	1290424	1290527	104	17	2.03642e-10	-6732	on_intron	MXRA8
1	1290037	1290098	62	5	2.59985e-10	-7119	on_intron	MXRA8
1	1289948	1290012	65	9	1.28497e-12	-7208	on_intron	MXRA8
1	9378299	9378375	77	6	1.86517e-14	-25435	on_intron	SPSB1
1	9414288	9414361	74	5	1.21459e-09	-61421	on_intron	SPSB1
1	9421000	9421080	81	5	0	-68140	on_intron	SPSB1
1	228528940	228529001	62	4	0	-133169	exon_intron_boundary	OBSCN
1	228538965	228539007	43	4	2.22045e-16	-143175	on_intron	OBSCN
1	228548266	228548318	53	5	2.15383e-13	-152486	on_exon	OBSCN
1	228558946	228559043	98	9	0	-163211	on_intron	OBSCN
1	228565989	228566044	56	6	0	-170212	on_intron	OBSCN
1	245581518	245581566	49	4	0	-263278	on_intron	KIF26B
1	245728842	245728907	66	5	2.33147e-15	-410619	on_intron	KIF26B
1	245776385	245776424	40	4	7.77156e-16	-458136	on_intron	KIF26B
1	245851116	245851185	70	5	1.15698e-10	-532897	on_exon	KIF26B
1	245851365	245851426	62	10	1.44107e-13	-533138	on_exon	KIF26B
1	149212136	149212239	104	6	9.99201e-16	340765	upstream	PPIAL4C
1	149222908	149222964	57	4	7.63178e-11	330040	upstream	PPIAL4C
1	149333101	149333180	80	9	0	219824	upstream	PPIAL4C
1	149333181	149333237	57	6	1.55431e-15	219767	upstream	PPIAL4C
1	242220564	242220613	50	4	2.22045e-16	58190	upstream	MAP1LC3C
1	242220494	242220557	64	6	3.83571e-12	58120	upstream	MAP1LC3C
1	242220429	242220485	57	7	2.22045e-15	58055	upstream	MAP1LC3C
1	242184252	242184322	71	6	2.20583e-09	21878	upstream	MAP1LC3C
1	180922781	180922931	151	8	5.9956e-09	18765	upstream	AL162431.1
1	180923031	180923147	117	13	1.64313e-14	18549	upstream	AL162431.1
1	180923191	180923257	67	10	2.36433e-12	18439	upstream	AL162431.1
1	180923655	180923723	69	6	0	17973	upstream	AL162431.1
1	63782533	63782578	46	5	8.3279e-10	6153	upstream	FOXD3
1	63783255	63783317	63	13	6.66257e-09	5414	upstream	FOXD3
1	75590421	75590464	44	6	1.33227e-15	3656	upstream	LHX8
1	75591014	75591066	53	7	1.44329e-15	3054	upstream	LHX8
1	63786011	63786082	72	10	3.28626e-14	2649	upstream	FOXD3
1	75591399	75591482	84	5	0	2638	upstream	LHX8
1	919867	919915	49	4	2.3237e-13	2371	upstream	C1orf170
1	36036570	36036637	68	4	0	2335	upstream	TFAP2E
1	63787235	63787317	83	7	1.34166e-08	1414	upstream	FOXD3
1	110753179	110753220	42	6	1.0103e-14	746	upstream	KCNC4
1	111218002	111218081	80	6	1.26033e-12	348	upstream	KCNA3
1	110753728	110753798	71	11	1.38223e-13	168	upstream	KCNC4
1	36039045	36039092	48	7	1.9984e-14	-120	on_exon	TFAP2E
1	36039100	36039162	63	14	5.20473e-13	-190	on_exon	TFAP2E
1	110754457	110754565	109	12	1.3628e-09	-599	on_exon	KCNC4
1	110754566	110754611	46	9	1.01951e-10	-645	on_exon	KCNC4
1	14925992	14926053	62	4	0	-852	on_intron	KAZN
1	111216661	111216730	70	6	3.06141e-10	-993	on_exon	KCNA3
1	36039912	36039972	61	10	3.33067e-16	-1000	on_exon	TFAP2E
1	111216600	111216660	61	10	2.22045e-16	-1054	on_exon	KCNA3
1	111216030	111216135	106	5	0	-1624	on_exon	KCNA3
1	92949134	92949188	55	3	5.55112e-16	-3298	exon_intron_boundary	GFI1
1	92948788	92948856	69	3	6.66134e-16	-3644	on_intron	GFI1
1	92948305	92948374	70	6	6.27609e-13	-4127	on_intron	GFI1
1	911995	912069	75	6	1.55431e-15	-5501	exon_intron_boundary	C1orf170
1	911540	911600	61	4	0	-5956	on_exon	C1orf170
1	911470	911539	70	7	2.2129e-12	-6026	on_exon	C1orf170
1	92946319	92946375	57	7	0	-6113	on_exon	GFI1
1	2137257	2137317	61	7	1.78058e-09	-6901	on_intron	C1orf86
1	2136909	2136953	45	11	9.94534e-09	-7249	on_intron	C1orf86
1	27675934	27676024	91	9	7.77156e-16	-7510	exon_intron_boundary	SYTL1
1	27676186	27676278	93	8	0	-7764	exon_intron_boundary	SYTL1
1	27676287	27676380	94	9	7.77156e-16	-7866	on_intron	SYTL1
1	75602053	75602140	88	17	1.18636e-10	-8020	on_intron	LHX8
1	27676548	27676603	56	10	5.55112e-16	-8089	on_exon	SYTL1
1	2126148	2126200	53	10	2.15081e-11	-18010	on_intron	C1orf86
1	2121328	2121375	48	3	0	-22830	on_intron	C1orf86
1	6511861	6511937	77	7	8.88178e-16	-27088	intron_exon_boundary	ESPN
1	6511938	6512019	82	8	5.90095e-11	-27170	on_exon	ESPN
1	6512020	6512072	53	5	1.11022e-15	-27223	on_exon	ESPN
1	2536792	2536863	72	5	5.15707e-10	-27688	on_intron	MMEL1
1	2529343	2529397	55	5	0	-35137	on_intron	MMEL1
1	6520792	6520859	68	5	1.37227e-09	-36010	on_exon	ESPN
1	2525479	2525575	97	5	4.8872e-13	-39001	on_intron	MMEL1
1	2524233	2524338	106	7	1.44329e-15	-40247	on_intron	MMEL1
1	2023475	2023533	59	5	2.22045e-16	-41623	on_intron	PRKCZ
1	6188094	6188205	112	11	5.55112e-16	-52088	intron_exon_boundary	CHD5
1	6187744	6187791	48	5	0	-52438	on_intron	CHD5
1	2036222	2036264	43	6	5.36113e-09	-54354	on_intron	PRKCZ
1	6184920	6184996	77	4	0	-55262	on_intron	CHD5
1	6184860	6184919	60	3	0	-55322	on_intron	CHD5
1	2074258	2074365	108	6	0	-92455	on_intron	PRKCZ
1	2103132	2103191	60	6	1.22125e-15	-121281	on_intron	PRKCZ
1	15237979	15238057	79	4	3.9968e-15	-312856	on_intron	KAZN
1	15298270	15298335	66	5	4.996e-15	-373134	on_intron	KAZN
1	15421374	15421451	78	9	0	-496250	exon_intron_boundary	KAZN
1	30577023	30577113	91	5	5.0752e-11	1019570	upstream	MECR
1	106623394	106623467	74	8	0	975801	upstream	PRMT6
1	30481949	30482002	54	3	1.06151e-11	924496	upstream	MECR
1	80059806	80059906	101	5	0	587404	upstream	ELTD1
1	79982865	79982929	65	6	9.99201e-16	510463	upstream	ELTD1
1	48174526	48174634	109	7	1.79621e-11	394708	upstream	STIL
1	235105806	235105871	66	8	0	360536	upstream	IRF2BP2
1	235092849	235092899	51	3	0	347579	upstream	IRF2BP2
1	48104080	48104138	59	3	4.44089e-16	324262	upstream	STIL
1	107334146	107334214	69	5	6.66134e-16	265054	upstream	PRMT6
1	79735803	79735904	102	8	1.27484e-09	263401	upstream	ELTD1
1	47999459	47999515	57	7	0	219641	upstream	STIL
1	113437477	113437524	48	5	0	179379	upstream	PPM1J
1	242852922	242853034	113	4	7.33019e-10	164925	upstream	PLD5
1	157249155	157249238	84	5	0	140890	upstream	ETV3
1	157248896	157248960	65	7	0	140631	upstream	ETV3
1	157248834	157248895	62	6	0	140569	upstream	ETV3
1	107460336	107460403	68	8	1.11022e-16	138865	upstream	PRMT6
1	229253705	229253813	109	5	2.22045e-16	131571	upstream	TMEM78
1	11422877	11422939	63	3	0	116285	upstream	PTCHD2
1	11424079	11424126	48	3	7.34968e-14	115098	upstream	PTCHD2
1	11436363	11436426	64	3	1.09528e-08	102798	upstream	PTCHD2
1	229283072	229283136	65	6	1.55431e-15	102248	upstream	TMEM78
1	229283674	229283744	71	5	2.33147e-15	101640	upstream	TMEM78
1	226595530	226595655	126	13	1.96643e-12	97961	upstream	LIN9
1	199928770	199928820	51	6	3.7248e-13	67911	upstream	NR5A2
1	46914216	46914295	80	9	8.11516e-11	58374	upstream	DMBX1
1	805467	805521	55	10	2.22045e-16	54740	upstream	SAMD11
1	161390723	161390801	79	6	6.66134e-16	53060	upstream	C1orf192
1	31280469	31280510	42	4	6.6952e-10	49803	upstream	LAPTM5
1	31280421	31280468	48	5	1.04053e-11	49755	upstream	LAPTM5
1	31280323	31280379	57	7	0	49657	upstream	LAPTM5
1	91227319	91227366	48	3	0	44526	upstream	BARHL2
1	226538337	226538386	50	4	0	40768	upstream	LIN9
1	46935410	46935481	72	4	9.96286e-09	37188	upstream	DMBX1
1	161374036	161374076	41	7	0	36373	upstream	C1orf192
1	25327826	25327880	55	4	6.47149e-13	36215	upstream	RUNX3
1	25908187	25908247	61	3	1.54321e-14	35713	upstream	MAN1C1
1	1916292	1916343	52	3	0	34438	upstream	GABRD
1	161368930	161369037	108	9	2.22045e-16	31267	upstream	C1orf192
1	59280387	59280464	78	10	3.33067e-16	30603	upstream	JUN
1	59280295	59280386	92	11	1.11022e-15	30511	upstream	JUN
1	113285951	113285999	49	3	6.33671e-12	27853	upstream	PPM1J
1	113285909	113285950	42	6	9.99201e-16	27811	upstream	PPM1J
1	18055893	18055966	74	4	5.55112e-16	25843	upstream	ACTL8
1	156186321	156186398	78	12	nan	25356	upstream	BGLAP
1	156186433	156186495	63	11	nan	25259	upstream	BGLAP
1	156186496	156186585	90	13	nan	25169	upstream	BGLAP
1	45769222	45769281	60	5	3.06916e-10	23265	upstream	HPDL
1	18060565	18060625	61	4	3.89466e-13	21184	upstream	ACTL8
1	839516	839591	76	4	1.44329e-15	20670	upstream	SAMD11
1	46954835	46954889	55	7	1.08912e-11	17780	upstream	DMBX1
1	200843310	200843366	57	6	0	16811	upstream	C1orf106
1	200843367	200843425	59	7	1.37668e-14	16752	upstream	C1orf106
1	180182696	180182754	59	5	0	16668	upstream	LHX4
1	38461600	38461648	49	5	0	13283	upstream	UTP11L
1	38461649	38461706	58	6	0	13225	upstream	UTP11L
1	38461707	38461767	61	10	0	13164	upstream	UTP11L
1	6495383	6495450	68	6	6.27276e-14	10654	upstream	HES2
1	1061585	1061646	62	4	7.77156e-16	9845	upstream	C1orf159
1	6492542	6492614	73	3	9.59913e-09	7813	upstream	HES2
1	29563009	29563063	55	13	0	5556	upstream	MECR
1	91185206	91185283	78	9	6.15482e-11	2413	upstream	BARHL2
1	59250738	59250825	88	15	3.06721e-12	954	upstream	JUN
1	154475417	154475529	113	18	1.14486e-08	829	upstream	SHE
1	6614684	6614770	87	7	5.9952e-15	472	upstream	TAS1R1
1	6614775	6614822	48	4	3.3432e-09	420	upstream	TAS1R1
1	91183197	91183249	53	12	1.14918e-08	404	upstream	BARHL2
1	242688219	242688291	73	10	1.24475e-10	222	upstream	PLD5
1	6484829	6484902	74	12	0	100	upstream	HES2
1	200860054	200860118	65	7	5.2429e-09	59	upstream	C1orf106
1	234745206	234745260	55	13	0	-64	on_exon	IRF2BP2
1	1051575	1051639	65	14	1.36302e-10	-165	on_intron	C1orf159
1	154474220	154474274	55	7	1.06581e-13	-368	on_intron	SHE
1	1951107	1951161	55	11	7.33679e-11	-380	on_intron	GABRD
1	154474132	154474197	66	8	0	-456	on_intron	SHE
1	226497010	226497064	55	10	0	-559	on_intron	LIN9
1	45793097	45793194	98	14	0	-648	on_exon	HPDL
1	45793195	45793251	57	6	1.34269e-08	-705	on_exon	HPDL
1	25944690	25944732	43	6	4.44089e-16	-772	on_exon	MAN1C1
1	2399796	2399846	51	5	2.22045e-16	-947	on_intron	PLCH2
1	46088601	46088690	90	8	2.22045e-16	-1127	intron_exon_boundary	CCDC17
1	40782341	40782422	82	12	4.6313e-12	-1146	on_intron	COL9A2
1	46088489	46088554	66	8	0	-1239	exon_intron_boundary	CCDC17
1	46088446	46088488	43	3	1.27685e-10	-1282	on_exon	CCDC17
1	36788106	36788196	91	13	1.22922e-10	-1648	on_exon	FAM176B
1	36787979	36788081	103	16	0	-1775	on_exon	FAM176B
1	36787887	36787970	84	6	1.33227e-15	-1867	on_exon	FAM176B
1	53791584	53791630	47	3	4.71709e-10	-2157	on_intron	LRP8
1	2455226	2455307	82	6	9.05609e-13	-2812	on_intron	PANK4
1	2455133	2455225	93	9	0	-2905	on_intron	PANK4
1	23040620	23040722	103	6	0	-3389	on_intron	EPHB2
1	180203920	180204018	99	10	9.02309e-09	-4596	on_intron	LHX4
1	1957219	1957280	62	8	0	-6499	on_intron	GABRD
1	200003199	200003341	143	5	2.56212e-11	-6610	on_intron	NR5A2
1	18089283	18089356	74	4	0	-7547	on_intron	ACTL8
1	230552380	230552483	104	4	0	-9094	on_intron	PGBD5
1	2408779	2408864	86	4	1.61762e-11	-9965	on_intron	PLCH2
1	2447790	2447852	63	5	2.22045e-16	-10248	on_intron	PANK4
1	870573	870636	64	6	1.03388e-09	-10375	on_intron	SAMD11
1	40773045	40773143	99	3	1.43609e-08	-10442	intron_exon_boundary	COL9A2
1	1233575	1233633	59	4	2.07612e-14	-11413	on_intron	ACAP3
1	967988	968084	97	9	0	-12580	on_intron	AGRN
1	969237	969305	69	12	2.22045e-16	-13801	on_intron	AGRN
1	40769554	40769616	63	9	0	-13933	intron_exon_boundary	COL9A2
1	969426	969516	91	16	8.66765e-10	-14012	on_intron	AGRN
1	200011819	200011895	77	9	1.16822e-09	-15164	on_intron	NR5A2
1	1229515	1229588	74	6	0	-15473	exon_intron_boundary	ACAP3
1	1229419	1229470	52	8	4.53458e-10	-15569	intron_exon_boundary	ACAP3
1	3797287	3797369	83	4	7.3748e-10	-23523	on_intron	DFFB
1	3797805	3797851	47	2	3.89092e-09	-24005	on_intron	DFFB
1	3797852	3797935	84	3	2.8928e-11	-24089	on_intron	DFFB
1	161576645	161576727	83	10	5.76192e-10	-24271	on_intron	FCGR3A
1	6639718	6639787	70	6	4.05355e-10	-24545	on_exon	TAS1R1
1	161575694	161575810	117	11	1.11022e-15	-25222	on_intron	FCGR3A
1	161575624	161575693	70	5	1.77636e-15	-25292	on_intron	FCGR3A
1	2424244	2424306	63	4	8.20154e-09	-25407	on_intron	PLCH2
1	53768126	53768171	46	3	1.01563e-08	-25615	on_intron	LRP8
1	23066311	23066378	68	6	1.11022e-16	-29045	on_intron	EPHB2
1	1020025	1020096	72	4	9.34493e-10	-31715	on_intron	C1orf159
1	2282964	2283020	57	3	8.88178e-16	-40181	on_intron	MORN1
1	180240613	180240696	84	4	0	-41274	exon_intron_boundary	LHX4
1	230517475	230517524	50	4	6.21386e-09	-43999	on_intron	PGBD5
1	2272463	2272523	61	3	1.44329e-15	-50682	on_intron	MORN1
1	25240877	25240944	68	8	0	-50734	on_intron	RUNX3
1	53742503	53742577	75	12	0	-51238	on_exon	LRP8
1	2266784	2266823	40	4	5.55112e-16	-56361	on_intron	MORN1
1	25228967	25229046	80	8	2.33817e-10	-62644	on_exon	RUNX3
1	3643993	3644059	67	5	7.32255e-10	-74974	on_intron	TP73
1	3644211	3644276	66	7	5.29374e-09	-75191	on_exon	TP73
1	3644277	3644343	67	8	1.55431e-15	-75258	exon_intron_boundary	TP73
1	230468837	230468884	48	5	2.22045e-16	-92637	on_intron	PGBD5
1	26098310	26098391	82	8	2.71822e-09	-154431	on_intron	MAN1C1
1	23210245	23210342	98	7	1.12967e-09	-173009	on_intron	EPHB2
1	242348357	242348425	69	2	0	-339640	on_intron	PLD5
1	194327669	194327722	54	5	7.91499e-09	1171886	upstream	B3GALT2
1	108113100	108113260	161	13	1.9984e-15	805162	upstream	NBPF6
1	108113261	108113336	76	5	7.77156e-16	805086	upstream	NBPF6
1	193888306	193888365	60	5	2.90094e-11	732523	upstream	B3GALT2
1	148901914	148901955	42	7	6.14541e-09	554409	upstream	NBPF20
1	148853870	148854013	144	9	0	506365	upstream	NBPF20
1	19110643	19110746	104	7	2.14273e-14	467288	upstream	MRTO4
1	4231422	4231530	109	6	0	414566	upstream	C1orf174
1	7129988	7130100	113	10	1.22314e-08	368005	upstream	DNAJC11
1	209405250	209405301	52	6	3.63278e-10	351762	upstream	CAMK1G
1	209405302	209405371	70	12	5.55112e-16	351692	upstream	CAMK1G
1	7067770	7067833	64	6	4.44089e-16	305787	upstream	DNAJC11
1	239264992	239265065	74	4	5.36673e-10	284801	upstream	CHRM3
1	241520471	241520513	43	9	0	174922	upstream	KMO
1	241520686	241520747	62	15	1.12945e-10	174688	upstream	KMO
1	171880513	171880582	70	4	0	169127	upstream	VAMP4
1	146549864	146549939	76	7	0	164353	upstream	CHD1L
1	146552530	146552575	46	6	6.55032e-15	161717	upstream	CHD1L
1	175856767	175856839	73	6	5.87299e-09	143862	upstream	TNR
1	39739362	39739422	61	4	1.22125e-15	136730	upstream	KIAA0754
1	145075717	145075762	46	8	2.20977e-09	133358	upstream	NOTCH2NL
1	10949081	10949159	79	10	3.87135e-12	123256	upstream	TARDBP
1	145092293	145092359	67	5	1.55431e-15	116761	upstream	NOTCH2NL
1	85930943	85930994	52	11	6.66134e-16	115451	upstream	CYR61
1	10961192	10961265	74	5	3.45293e-10	111150	upstream	TARDBP
1	230958649	230958740	92	5	1.03251e-14	108607	upstream	AGT
1	154841790	154841856	67	4	2.22045e-16	105274	upstream	CKS1B
1	154841857	154841949	93	8	1.33227e-15	105181	upstream	CKS1B
1	12600348	12600427	80	7	4.44089e-16	104140	upstream	AADACL4
1	53841772	53841830	59	3	2.22045e-15	83243	upstream	DMRTB1
1	65533502	65533630	129	9	8.56456e-09	79603	upstream	AK4
1	54588005	54588077	73	7	6.06848e-13	68829	upstream	TMEM59
1	54587113	54587254	142	6	0	67937	upstream	TMEM59
1	54941069	54941183	115	9	7.41365e-09	66748	upstream	ACOT11
1	23279841	23279885	45	6	0	66057	upstream	KDM1A
1	23279936	23279996	61	9	0	65946	upstream	KDM1A
1	44883346	44883391	46	9	7.5641e-10	62415	upstream	ERI3
1	153877707	153877776	70	4	5.23293e-12	62235	upstream	CREB3L4
1	7973279	7973340	62	4	0	59708	upstream	UTS2
1	17824666	17824714	49	4	2.22045e-16	58447	upstream	RCC2
1	178456022	178456115	94	14	0	55836	upstream	AL513013.1
1	178456230	178456284	55	6	0	55667	upstream	AL513013.1
1	246679567	246679627	61	6	0	50120	upstream	CNST
1	208132575	208132684	110	14	6.72795e-14	47829	upstream	CD34
1	33896511	33896620	110	19	1.55431e-15	41613	upstream	ZSCAN20
1	19600682	19600806	125	15	2.62013e-14	38015	upstream	PQLC2
1	40598618	40598663	46	5	7.77156e-16	35244	upstream	PPT1
1	249097749	249097871	123	7	0	34539	upstream	ZNF672
1	40597272	40597344	73	6	5.55112e-16	33898	upstream	PPT1
1	7946168	7946233	66	4	0	32597	upstream	UTS2
1	203244055	203244162	108	4	1.22125e-15	30458	upstream	BTG2
1	32054605	32054656	52	8	6.55032e-15	28632	upstream	HCRTR1
1	145385266	145385357	92	11	2.44782e-12	27739	upstream	HFE2
1	145385358	145385424	67	6	2.10942e-15	27672	upstream	HFE2
1	18406997	18407067	71	5	7.44521e-10	27174	upstream	IGSF21
1	12678017	12678070	54	11	1.55431e-15	26497	upstream	AADACL4
1	23544928	23544994	67	3	8.68668e-11	23707	upstream	HTR1D
1	23543931	23544054	124	16	0	22710	upstream	HTR1D
1	166786008	166786079	72	3	5.55112e-16	22603	upstream	POGK
1	16152774	16152835	62	4	4.44089e-16	21525	upstream	SPEN
1	24535228	24535283	56	4	9.99201e-16	20780	upstream	IL28RA
1	40388156	40388240	85	9	2.91989e-14	20229	upstream	MYCL1
1	208102099	208102162	64	4	0	17353	upstream	CD34
1	248100331	248100397	67	6	1.11022e-16	11764	upstream	OR2L8
1	248100398	248100471	74	8	nan	11690	upstream	OR2L8
1	29460900	29460965	66	10	0	10454	upstream	TMEM200B
1	29460830	29460899	70	9	0	10384	upstream	TMEM200B
1	2716647	2716718	72	3	9.12713e-10	10368	upstream	TTC34
1	16164062	16164121	60	8	3.25828e-12	10239	upstream	SPEN
1	54887697	54887787	91	4	1.01387e-11	8546	upstream	SSBP3
1	42611494	42611566	73	9	0	7527	upstream	GUCA2B
1	42611567	42611606	40	4	5.30487e-11	7487	upstream	GUCA2B
1	180477756	180477838	83	8	5.01821e-14	5668	upstream	ACBD6
1	227746453	227746506	54	4	9.71254e-10	4731	upstream	ZNF678
1	78153343	78153402	60	4	6.32957e-09	4240	upstream	ZZZ3
1	201947204	201947263	60	3	0	4238	upstream	RNPEP
1	227749297	227749351	55	5	5.21173e-09	1886	upstream	ZNF678
1	47899769	47899862	94	12	0	1828	upstream	FOXD2
1	200380762	200380817	56	3	1.71874e-12	1579	upstream	ZNF281
1	39874497	39874595	99	10	0	1557	upstream	KIAA0754
1	46767933	46768014	82	10	1.03063e-08	1290	upstream	UQCRH
1	46768077	46768142	66	10	1.53862e-11	1162	upstream	UQCRH
1	155098818	155098903	86	6	0	1034	upstream	EFNA1
1	155098923	155098964	42	7	1.88716e-12	973	upstream	EFNA1
1	179711558	179711639	82	4	2.47032e-11	660	upstream	FAM163A
1	17199256	17199369	114	11	1.22125e-15	589	upstream	BX284668.1
1	1476255	1476324	70	8	3.15992e-12	423	upstream	C1orf70
1	155225589	155225685	97	9	8.74301e-10	316	upstream	FAM189B
1	2706594	2706636	43	9	2.70338e-09	315	upstream	TTC34
1	155225521	155225588	68	5	1.9984e-15	248	upstream	FAM189B
1	38100800	38100862	63	8	8.00399e-09	206	upstream	RSPO1
1	109792433	109792481	49	8	0	161	upstream	CELSR2
1	1243780	1243824	45	10	2.10347e-09	124	upstream	PUSL1
1	17198789	17198849	61	5	0	122	upstream	BX284668.1
1	1475941	1476019	79	16	0	109	upstream	C1orf70
1	40942755	40942836	82	8	1.40607e-08	52	upstream	ZNF642
1	153939902	153939978	77	7	1.80185e-10	33	upstream	CREB3L4
1	171711406	171711476	71	11	9.99201e-16	20	upstream	VAMP4
1	1535478	1535543	66	18	3.65263e-14	3	upstream	RP11-345P4.5
1	223566649	223566722	74	7	2.22045e-16	-6	-	C1orf65
1	35395179	35395259	81	13	0	-6	-	DLGAP3
1	33938151	33938250	100	14	4.26654e-10	-17	-	ZSCAN20
1	120439086	120439171	86	11	1.44329e-15	-31	-	ADAM30
1	202130681	202130741	61	5	1.22125e-15	-34	-	PTPN7
1	145470520	145470591	72	7	5.72364e-12	-82	on_exon	ANKRD34A
1	207818493	207818547	55	4	9.48352e-10	-88	on_exon	CR1L
1	224363473	224363549	77	6	3.13083e-14	-90	on_exon	DEGS1
1	200379061	200379204	144	18	0	-122	-	ZNF281
1	230193558	230193671	114	5	6.78045e-11	-134	on_intron	GALNT2
1	115053635	115053717	83	13	0	-145	on_exon	TRIM33
1	7844471	7844542	72	10	7.77156e-16	-161	on_intron	PER3
1	200842197	200842256	60	5	5.83212e-10	-172	on_exon	GPR25
1	6673839	6673925	87	14	3.40006e-12	-179	on_exon	PHF13
1	26126763	26126859	97	21	1.19424e-09	-191	on_exon	SEPN1
1	86046556	86046645	90	16	0	-200	on_exon	CYR61
1	223566880	223566924	45	7	0	-208	on_exon	C1orf65
1	180471862	180471934	73	7	1.49802e-12	-226	on_intron	ACBD6
1	161008551	161008704	154	14	7.25651e-11	-228	on_intron	TSTD1
1	3816603	3816661	59	7	1.11022e-16	-253	on_intron	C1orf174
1	249132593	249132682	90	15	9.62563e-14	-272	on_intron	ZNF672
1	40367642	40367720	79	14	7.77156e-16	-285	exon_intron_boundary	MYCL1
1	203274813	203274906	94	9	4.86043e-09	-286	exon_intron_boundary	BTG2
1	230849693	230849749	57	3	2.97519e-09	-349	on_intron	AGT
1	53925452	53925504	53	10	4.10783e-15	-431	on_exon	DMRTB1
1	161008342	161008408	67	9	1.44329e-15	-437	on_intron	TSTD1
1	166809075	166809135	61	9	5.55112e-16	-453	on_intron	POGK
1	7844742	7844839	98	8	5.3223e-12	-458	on_exon	PER3
1	236850139	236850239	101	13	9.84856e-11	-484	on_intron	ACTN2
1	24513944	24514012	69	7	4.44089e-16	-504	on_intron	IL28RA
1	40943352	40943439	88	7	7.23141e-09	-551	on_exon	ZNF642
1	115053227	115053293	67	6	4.83923e-10	-553	on_exon	TRIM33
1	6674297	6674347	51	8	4.44089e-16	-601	on_intron	PHF13
1	94344710	94344753	44	6	0	-763	on_exon	DNTTIP2
1	55008645	55008720	76	5	0	-789	on_intron	ACOT11
1	94344641	94344709	69	6	1.53967e-11	-832	on_exon	DNTTIP2
1	201952324	201952424	101	7	5.74675e-09	-923	on_intron	RNPEP
1	1244809	1244891	83	10	0	-943	intron_exon_boundary	PUSL1
1	179713274	179713328	55	7	1.06581e-14	-1029	on_intron	FAM163A
1	239550898	239550944	47	3	5.9298e-09	-1078	on_intron	CHRM3
1	65614366	65614436	71	11	2.88658e-15	-1203	on_intron	AK4
1	200843258	200843309	52	6	1.25774e-11	-1225	-	GPR25
1	18435531	18435579	49	4	1.00704e-09	-1338	on_intron	IGSF21
1	231299253	231299304	52	8	8.19877e-12	-1445	on_exon	TRIM67
1	231299439	231299509	71	13	1.14573e-08	-1650	on_exon	TRIM67
1	78147433	78147507	75	8	1.44329e-15	-1670	on_intron	ZZZ3
1	153234115	153234174	60	12	1.9984e-15	-1997	on_exon	LOR
1	1709872	1709970	99	22	6.44262e-13	-2023	exon_intron_boundary	NADK
1	1533444	1533517	74	6	1.15463e-14	-2031	on_exon	RP11-345P4.5
1	120437038	120437112	75	3	4.58522e-14	-2079	on_exon	ADAM30
1	153234196	153234291	96	11	9.99201e-16	-2114	on_exon	LOR
1	1709711	1709766	56	9	1.79006e-09	-2184	intron_exon_boundary	NADK
1	15481502	15481560	59	3	6.09727e-09	-2531	on_intron	TMEM51
1	247694217	247694259	43	7	0	-2923	on_exon	OR2C3
1	247694151	247694216	66	10	0	-2989	on_exon	OR2C3
1	45249967	45250020	54	9	1.86513e-11	-3409	on_exon	BEST4
1	45249905	45249966	62	11	2.27851e-12	-3471	on_exon	BEST4
1	47905407	47905497	91	10	0	-3807	on_exon	FOXD2
1	145474593	145474656	64	4	4.44089e-16	-4147	on_exon	ANKRD34A
1	214160950	214161004	55	10	0	-4479	on_intron	PROX1
1	19582544	19582586	43	3	8.71212e-09	-4552	exon_intron_boundary	MRTO4
1	202125974	202126016	43	3	0	-4741	on_intron	PTPN7
1	228199852	228199913	62	3	1.11022e-16	-5160	on_intron	WNT3A
1	156616757	156616813	57	7	5.45897e-13	-5630	on_exon	BCAN
1	214162272	214162347	76	7	9.79442e-10	-5822	on_intron	PROX1
1	27687555	27687600	46	5	1.11022e-15	-5827	on_intron	MAP3K6
1	197887455	197887572	118	11	2.8584e-09	-5953	on_intron	LHX9
1	27687210	27687333	124	15	0	-6172	exon_intron_boundary	MAP3K6
1	32089781	32089867	87	4	7.56062e-14	-6579	on_intron	HCRTR1
1	224370622	224370697	76	6	8.31557e-14	-7238	on_intron	DEGS1
1	54871781	54871887	107	15	1.46327e-13	-7370	on_intron	SSBP3
1	26136243	26136288	46	6	3.33067e-16	-9620	on_exon	SEPN1
1	197892352	197892411	60	5	8.01581e-14	-10792	on_intron	LHX9
1	247681493	247681583	91	12	0	-11222	on_intron	C1orf150
1	1225753	1225809	57	3	0	-11361	exon_intron_boundary	SCNN1D
1	247681640	247681728	89	12	1.22125e-15	-11367	on_intron	C1orf150
1	1225898	1226000	103	7	5.61773e-13	-11552	exon_intron_boundary	SCNN1D
1	151105124	151105179	56	4	1.25455e-14	-13979	on_exon	SEMA6C
1	1564794	1564856	63	10	8.88178e-16	-14060	on_exon	MIB2
1	1564857	1564961	105	10	1.55431e-15	-14165	exon_intron_boundary	MIB2
1	19653034	19653093	60	5	2.70534e-09	-14272	on_exon	PQLC2
1	236864022	236864112	91	4	3.34139e-10	-14357	on_intron	ACTN2
1	151104326	151104404	79	6	1.77636e-15	-14777	on_exon	SEMA6C
1	167471226	167471281	56	4	1.3064e-08	-16620	on_intron	CD247
1	17749491	17749530	40	4	1.11022e-16	-16728	on_intron	RCC2
1	156628353	156628423	71	7	3.11337e-10	-17240	on_intron	BCAN
1	38079411	38079494	84	5	0	-21183	on_exon	RSPO1
1	12656086	12656186	101	9	1.32028e-11	-21650	on_intron	DHRS3
1	12655690	12655782	93	7	1.11022e-16	-22046	on_intron	DHRS3
1	111151086	111151152	67	5	9.4369e-15	-23009	on_intron	KCNA2
1	111150014	111150087	74	15	4.44089e-16	-24081	on_intron	KCNA2
1	32741252	32741295	44	9	0	-24454	exon_intron_boundary	LCK
1	207842941	207843011	71	11	5.55112e-16	-24552	on_intron	CR1L
1	32741313	32741415	103	12	0	-24574	on_intron	LCK
1	109817202	109817292	91	5	0	-24650	on_exon	CELSR2
1	44024194	44024294	101	9	3.33067e-16	-33435	on_intron	PTPRF
1	17899993	17900034	42	3	2.13381e-10	-33703	on_intron	ARHGEF10L
1	6420443	6420501	59	3	0	-34007	on_intron	ACOT7
1	117487502	117487587	86	11	2.35515e-10	-34907	on_exon	PTGFRN
1	44031826	44031884	59	8	2.12818e-11	-41025	on_intron	PTPRF
1	35351196	35351262	67	11	8.30961e-09	-43989	on_exon	DLGAP3
1	15523907	15523970	64	3	0	-44941	on_intron	TMEM51
1	23763893	23763958	66	7	5.57052e-10	-46856	intron_exon_boundary	ASAP3
1	23763187	23763252	66	6	7.77156e-16	-47562	on_intron	ASAP3
1	6531617	6531664	48	7	2.43139e-14	-48503	on_exon	PLEKHG5
1	6531472	6531532	61	8	3.33067e-16	-48648	on_intron	PLEKHG5
1	44771626	44771740	115	9	3.37397e-13	-49305	on_intron	ERI3
1	203045510	203045631	122	6	9.39587e-10	-50004	on_exon	PPFIA4
1	203045632	203045715	84	7	7.77156e-16	-50088	on_exon	PPFIA4
1	21945752	21945842	91	6	6.66134e-16	-50103	on_intron	RAP1GAP
1	117503939	117504007	69	7	0	-51327	on_exon	PTGFRN
1	228248628	228248693	66	4	5.66468e-09	-53940	on_exon	WNT3A
1	6391403	6391478	76	6	0	-63047	on_intron	ACOT7
1	17930008	17930084	77	7	6.27031e-10	-63753	on_exon	ARHGEF10L
1	21930572	21930647	76	4	3.61544e-12	-65283	on_intron	RAP1GAP
1	57045111	57045160	50	3	5.55112e-16	-65862	on_exon	PPAP2B
1	57044041	57044105	65	5	5.6907e-10	-66932	on_intron	PPAP2B
1	246803224	246803263	40	3	2.03096e-10	-73516	on_intron	CNST
1	167408553	167408691	139	15	7.10705e-11	-79293	on_intron	CD247
1	19727843	19727916	74	3	0	-84222	on_intron	CAPZB
1	5957585	5957651	67	3	1.11022e-16	-94947	on_intron	NPHP4
1	5956886	5956931	46	4	7.21645e-15	-95646	on_intron	NPHP4
1	230330028	230330079	52	3	2.22045e-16	-136542	on_intron	GALNT2
1	15711358	15711410	53	4	6.66134e-16	-137641	on_intron	FHAD1
1	15711411	15711455	45	5	0	-137686	on_intron	FHAD1
1	19670419	19670484	66	5	1.28996e-11	-141646	on_intron	CAPZB
1	175538730	175538769	40	4	3.15348e-12	-174175	on_intron	TNR
1	77962866	77962949	84	7	0	-215212	on_intron	AK5
1	77981271	77981322	52	3	0	-233585	on_intron	AK5
1	42236099	42236165	67	3	0	-265496	on_intron	HIVEP3
1	42195497	42195545	49	4	5.55112e-16	-306098	on_intron	HIVEP3
1	34118858	34118918	61	3	0	-512584	on_intron	CSMD2
1	34090741	34090813	73	7	2.28106e-12	-540701	on_exon	CSMD2
1	7564184	7564263	80	4	0	-718878	on_intron	CAMTA1
1	7765390	7765495	106	18	1.31593e-11	-920110	on_intron	CAMTA1
1	189665561	189665634	74	7	4.13538e-11	2461954	upstream	RGS18
1	190960023	190960089	67	6	3.17315e-09	513265	upstream	FAM5C
1	208913215	208913271	57	5	0	495551	upstream	PLXNA2
1	237205222	237205301	80	8	5.66377e-10	437419	upstream	HEATR1
1	218916693	218916764	72	5	1.88738e-14	430423	upstream	LYPLAL1
1	161948013	161948074	62	6	0	346261	upstream	FCGR3B
1	69283365	69283421	57	6	5.83611e-12	320462	upstream	DEPDC1
1	223190863	223190907	45	4	2.39928e-11	304312	upstream	AIDA
1	101791605	101791690	86	4	6.66134e-16	299962	upstream	DPH5
1	69778293	69778377	85	7	3.25173e-12	255705	upstream	LRRC7
1	211556108	211556216	109	19	0	248652	upstream	KCNH1
1	86648445	86648539	95	6	0	241231	upstream	CLCA2
1	46986299	46986371	73	5	3.32401e-12	217020	upstream	LRRC41
1	231765064	231765111	48	4	1.38556e-13	204275	upstream	EGLN1
1	34436894	34436971	78	5	2.22045e-16	195514	upstream	C1orf94
1	146009543	146009590	48	8	0	182441	upstream	GPR89A
1	175162303	175162346	44	5	2.91434e-13	169743	upstream	MRPS14
1	220101611	220101697	87	9	4.80249e-11	165748	upstream	IARS2
1	196463661	196463753	93	6	3.94758e-11	157256	upstream	CFH
1	228075776	228075895	120	7	0	152665	upstream	JMJD4
1	54205104	54205183	80	14	8.11795e-13	151730	upstream	DIO1
1	116021662	116021727	66	4	3.92797e-13	140806	upstream	NGF
1	41317724	41317784	61	5	8.88178e-16	127224	upstream	CTPS
1	25473176	25473233	58	4	2.73004e-13	125749	upstream	RHD
1	33772826	33772919	94	20	0	125156	upstream	TRIM62
1	51443957	51444081	125	12	0	123826	upstream	C1orf185
1	9476719	9476796	78	5	1.41742e-08	122746	upstream	SLC25A33
1	214846655	214846752	98	9	5.55112e-16	120864	upstream	PTPN14
1	76081980	76082079	100	13	5.55112e-16	107958	upstream	ACADM
1	100816606	100816718	113	8	6.637e-11	101217	upstream	DBT
1	247802827	247802879	53	9	5.55112e-16	99039	upstream	OR14K1
1	233650735	233650826	92	5	1.88938e-12	98925	upstream	KCNK1
1	91870267	91870337	71	12	4.30733e-12	96068	upstream	CDC7
1	63154078	63154157	80	10	4.82105e-11	95650	upstream	ATG4C
1	41061678	41061747	70	4	1.77258e-12	95574	upstream	NFYC
1	220701849	220701898	50	7	4.40392e-12	93827	upstream	AC096644.1
1	162244002	162244068	67	3	2.22045e-16	91130	upstream	RP11-565P22.6
1	11623956	11624062	107	4	1.46827e-09	90371	upstream	FBXO44
1	240088382	240088429	48	6	0	89220	upstream	FMN2
1	179922477	179922568	92	9	1.07035e-08	88167	upstream	AL359853.3
1	38599635	38599693	59	10	1.08025e-12	87186	upstream	POU3F1
1	249238527	249238603	77	5	8.88178e-16	85185	upstream	ZNF692
1	226271788	226271858	71	8	1.37181e-09	84723	upstream	C1orf55
1	210062567	210062645	79	15	0	83103	upstream	IRF6
1	45403412	45403479	68	8	4.21885e-15	74341	upstream	UROD
1	159189855	159189941	87	3	5.55112e-16	69564	upstream	FCER1A
1	149608327	149608431	105	7	0	67548	upstream	AL358813.2
1	231243254	231243326	73	5	1.1469e-09	67263	upstream	FAM89A
1	204721418	204721478	61	3	4.44089e-16	66558	upstream	LRRN2
1	154127506	154127558	53	5	1.22125e-15	65098	upstream	UBAP2L
1	179198497	179198591	95	12	6.32827e-15	64335	upstream	SOAT1
1	179790835	179790890	56	3	9.40271e-11	60288	upstream	TOR1AIP1
1	10497	10588	92	8	5.55112e-16	58504	upstream	OR4F5
1	64880142	64880200	59	7	3.44539e-10	56229	upstream	CACHD1
1	27394461	27394528	68	5	1.82465e-12	55135	upstream	FAM46B
1	211380407	211380498	92	12	2.22045e-16	51222	upstream	RCOR3
1	147295926	147295988	63	3	3.33067e-16	50443	upstream	GJA5
1	2437658	2437746	89	6	4.05982e-11	49333	upstream	TNFRSF14
1	43472972	43473046	75	6	2.22045e-16	48434	upstream	SLC2A1
1	33592854	33592899	46	4	1.78061e-09	46258	upstream	AK2
1	42800288	42800334	47	4	3.3926e-10	46133	upstream	RIMKLA
1	162039729	162039810	82	15	1.14694e-11	46086	upstream	OLFML2B
1	86969354	86969404	51	4	5.55112e-16	43358	upstream	CLCA4
1	225658618	225658722	105	8	0	41992	upstream	LBR
1	247654811	247654930	120	4	4.43159e-10	39504	upstream	OR2B11
1	11958313	11958406	94	8	0	39326	upstream	NPPB
1	22739142	22739223	82	3	3.33067e-16	39122	upstream	ZBTB40
1	27855649	27855703	55	4	0	38981	upstream	WASF2
1	41790008	41790079	72	6	6.66134e-16	37516	upstream	FOXO6
1	182065539	182065609	71	3	1.02761e-09	34693	upstream	ZNF648
1	20479691	20479747	57	4	2.30903e-10	33642	upstream	PLA2G2D
1	9748015	9748102	88	11	0	33372	upstream	C1orf200
1	182401515	182401576	62	4	2.22045e-16	31765	upstream	TEDDM1
1	17475810	17475921	112	13	6.36426e-09	29863	upstream	PADI2
1	38230174	38230243	70	3	2.98587e-10	29232	upstream	MANEAL
1	95557040	95557114	75	5	4.37894e-12	25781	upstream	TMEM56
1	228161108	228161151	44	3	0	25478	upstream	WNT9A
1	201424421	201424484	64	3	2.22045e-16	25428	upstream	TNNI1
1	211872791	211872859	69	5	6.21725e-15	23832	upstream	NEK2
1	23881057	23881134	78	8	3.5632e-09	23346	upstream	E2F2
1	27131671	27131721	51	4	1.09075e-09	21481	upstream	ZDHHC18
1	100712357	100712463	107	4	3.42744e-10	19301	upstream	RTCD1
1	22944642	22944692	51	5	7.70716e-09	18308	upstream	C1QA
1	165343177	165343263	87	5	2.02964e-09	17226	upstream	LMX1A
1	2501227	2501297	71	4	2.22045e-16	16634	upstream	C1orf93
1	205180615	205180698	84	11	1.09924e-08	16607	upstream	TMCC2
1	234492669	234492747	79	9	5.55112e-16	16456	upstream	C1orf31
1	202075546	202075609	64	3	1.82654e-12	16364	upstream	GPR37L1
1	45950328	45950424	97	6	0	15302	upstream	MMACHC
1	248351415	248351480	66	3	0	14853	upstream	OR2M3
1	110627257	110627343	87	14	2.41029e-13	14024	upstream	ALX3
1	15925430	15925498	69	6	4.44089e-16	13826	upstream	AGMAT
1	16494333	16494385	53	9	2.57186e-10	11752	upstream	EPHA2
1	213031735	213031779	45	7	0	10745	upstream	C1orf227
1	16554402	16554459	58	8	2.3781e-13	10580	upstream	ANO7L1
1	206681282	206681326	45	7	6.08069e-13	10222	upstream	C1orf147
1	196847224	196847318	95	11	0	9827	upstream	CFHR4
1	31391272	31391339	68	5	1.9954e-12	9665	upstream	SDC3
1	196938400	196938467	68	4	9.01734e-11	8201	upstream	CFHR5
1	25862047	25862107	61	4	0	7965	upstream	LDLRAP1
1	167682907	167682963	57	5	0	7467	upstream	MPZL1
1	248335788	248335853	66	4	0	7436	upstream	OR2M2
1	180593794	180593856	63	4	4.59899e-12	7285	upstream	XPR1
1	28255682	28255747	66	6	3.33067e-16	5758	upstream	SMPDL3B
1	1841244	1841313	70	6	1.45628e-12	4954	upstream	CALML6
1	29209000	29209059	60	3	0	4545	upstream	EPB41
1	151171490	151171564	75	8	6.59974e-09	3694	upstream	VPS72
1	155116220	155116290	71	6	5.55112e-16	3150	upstream	DPM3
1	247278828	247278928	101	5	6.66134e-16	3110	upstream	C1orf229
1	26482702	26482759	58	3	3.61088e-11	2753	upstream	GRRP1
1	201084290	201084353	64	7	4.61743e-09	2597	upstream	CACNA1S
1	244212226	244212303	78	12	3.33067e-16	2281	upstream	ZNF238
1	1286882	1286933	52	5	1.44917e-12	2123	upstream	DVL1
1	32710660	32710737	78	7	1.42903e-08	2098	upstream	FAM167B
1	19187730	19187801	72	5	1.11022e-15	1555	upstream	TAS1R2
1	85463889	85463952	64	9	0	1094	upstream	MCOLN2
1	155177678	155177742	65	3	6.63811e-09	749	upstream	MTX1
1	24127976	24128031	56	6	0	706	upstream	GALE
1	28561942	28562010	69	6	0	611	upstream	ATPIF1
1	229479622	229479688	67	6	9.45111e-11	582	upstream	C1orf96
1	1509819	1509884	66	6	4.74193e-09	472	upstream	AL645728.1
1	1142532	1142631	100	8	8.47422e-12	462	upstream	TNFRSF18
1	221915964	221916027	64	9	1.48725e-12	447	upstream	DUSP10
1	151254764	151254840	77	11	1.31228e-13	360	upstream	RP11-126K1.2
1	24828938	24829033	96	11	2.58709e-11	355	upstream	RCAN3
1	154193425	154193513	89	14	1.47019e-08	322	upstream	C1orf43
1	8086672	8086747	76	10	2.24311e-10	305	upstream	ERRFI1
1	247495419	247495482	64	7	1.29297e-12	272	upstream	ZNF496
1	153600047	153600131	85	5	3.46946e-10	272	upstream	S100A1
1	184724258	184724303	46	8	3.33067e-16	212	upstream	EDEM3
1	228353353	228353435	83	12	6.99185e-12	141	upstream	C1orf148
1	114447571	114447625	55	8	5.05918e-12	139	upstream	DCLRE1B
1	244998438	244998495	58	8	9.90573e-09	130	upstream	FAM36A
1	117113777	117113823	47	7	0	117	upstream	CD58
1	110254726	110254774	49	3	0	104	upstream	GSTM5
1	92414770	92414830	61	4	1.04361e-14	99	upstream	BRDT
1	26560510	26560602	93	10	1.18314e-08	90	upstream	CEP85
1	25071704	25071769	66	9	5.87131e-11	80	upstream	CLIC4
1	26680645	26680733	89	4	2.22045e-16	25	upstream	AIM1L
1	236305744	236305818	75	13	1.51622e-10	15	upstream	GPR137B
1	6321047	6321149	103	20	2.42966e-09	13	upstream	GPR153
1	168148117	168148169	53	6	1.11022e-16	3	upstream	TIPRL
1	90098596	90098639	44	10	2.55351e-15	-7	-	LRRC8C
1	162531289	162531331	43	11	4.37657e-11	-9	-	UAP1
1	68299136	68299175	40	8	3.33067e-16	-13	-	GNG12
1	153643499	153643558	60	5	4.69742e-11	-24	-	ILF2
1	205819231	205819292	62	4	0	-28	-	PM20D1
1	36929997	36930074	78	9	1.19393e-12	-40	-	MRPS15
1	87794131	87794198	68	6	1.55431e-15	-46	-	LMO4
1	36273733	36273822	90	19	7.77156e-16	-48	-	EIF2C4
1	67390505	67390631	127	14	4.84979e-12	-52	-	MIER1
1	222791430	222791494	65	7	8.14201e-09	-65	on_exon	MIA3
1	200992758	200992813	56	12	0	-69	on_intron	KIF21B
1	155214575	155214667	93	10	nan	-77	-	GBA
1	27709785	27709844	60	8	6.49193e-09	-84	on_exon	CD164L2
1	20209052	20209096	45	11	8.88178e-16	-89	on_exon	OTUD3
1	896009	896063	55	11	1.06802e-08	-95	on_exon	KLHL17
1	26856292	26856354	63	10	1.70015e-10	-101	on_exon	RPS6KA1
1	156163932	156163988	57	7	7.90131e-10	-107	on_exon	SLC25A44
1	20987881	20987936	56	7	9.79172e-12	-118	on_exon	DDOST
1	12040286	12040383	98	18	0	-144	intron_exon_boundary	MFN2
1	109289370	109289445	76	5	9.99201e-16	-148	exon_intron_boundary	STXBP3
1	26503988	26504045	58	4	6.66134e-16	-150	on_exon	CNKSR1
1	18957626	18957712	87	14	6.25538e-09	-211	on_exon	PAX7
1	109756703	109756758	56	5	2.10942e-15	-217	exon_intron_boundary	SARS
1	67600412	67600465	54	6	1.22125e-15	-226	on_intron	C1orf141
1	220960298	220960340	43	8	0	-238	on_exon	MOSC1
1	40974594	40974681	88	10	5.86236e-10	-267	on_intron	DEM1
1	99470311	99470393	83	13	0	-276	on_exon	LPPR5
1	156339179	156339285	107	9	9.12867e-10	-281	exon_intron_boundary	RHBG
1	13840225	13840270	46	10	5.55112e-16	-317	on_exon	LRRC38
1	3371267	3371315	49	7	5.05852e-10	-324	on_exon	ARHGEF16
1	52456106	52456169	64	12	1.33227e-15	-329	on_intron	RAB3B
1	46860224	46860280	57	8	6.05838e-12	-342	on_intron	FAAH
1	24194426	24194478	53	8	5.45762e-09	-357	on_exon	FUCA1
1	173446719	173446766	48	7	9.99201e-16	-360	on_intron	PRDX6
1	11986124	11986179	56	11	1.40674e-10	-360	on_exon	KIAA2013
1	22470067	22470109	43	9	8.98454e-10	-394	on_intron	WNT4
1	116184898	116184994	97	8	2.58682e-13	-419	on_intron	VANGL1
1	28969105	28969171	67	4	2.04181e-10	-491	on_intron	TAF12
1	1850217	1850274	58	6	1.33278e-11	-494	exon_intron_boundary	TMEM52
1	226249996	226250048	53	8	6.66134e-16	-495	on_intron	H3F3A
1	32645742	32645798	57	8	2.31427e-09	-510	on_intron	TXLNA
1	9884065	9884147	83	18	4.44089e-16	-518	on_exon	CLSTN1
1	24164579	24164721	143	8	3.33067e-16	-530	on_intron	HMGCL
1	36772469	36772532	64	14	1.99806e-09	-543	exon_intron_boundary	SH3D21
1	151431387	151431486	100	24	3.58491e-12	-553	on_intron	POGZ
1	246952406	246952502	97	12	5.43721e-11	-556	on_intron	RP11-439E19.8
1	182922101	182922174	74	11	3.31273e-10	-558	on_exon	SHCBP1L
1	45241464	45241522	59	10	1.38589e-12	-598	on_intron	RPS8
1	247094670	247094747	78	15	5.55112e-16	-609	on_intron	AHCTF1
1	204380314	204380403	90	7	1.17341e-08	-630	on_exon	PPP1R15B
1	38470622	38470697	76	6	1.3134e-11	-655	on_intron	FHL3
1	176175967	176176065	99	15	3.96698e-11	-661	on_intron	RFWD2
1	201437638	201437712	75	9	3.94028e-11	-726	on_exon	PHLDA3
1	2144873	2144953	81	4	1.55431e-15	-746	on_exon	AL590822.1
1	53308872	53308931	60	9	2.0376e-09	-747	on_intron	ZYG11A
1	110453563	110453623	61	13	0	-758	on_intron	CSF1
1	153918394	153918482	89	9	0	-777	on_intron	DENND4B
1	26146503	26146594	92	10	2.98206e-13	-784	on_exon	AL020996.1
1	1168410	1168456	47	9	8.65974e-15	-826	on_exon	B3GALT6
1	245026934	245027005	72	10	4.44089e-16	-909	intron_exon_boundary	HNRNPU
1	39492835	39492902	68	6	4.44089e-16	-911	on_intron	NDUFS5
1	1341748	1341861	114	9	9.99201e-16	-944	on_intron	MRPL20
1	19282227	19282282	56	10	0	-952	on_exon	IFFO2
1	33283286	33283326	41	6	0	-957	on_intron	S100PBP
1	19614761	19614808	48	4	0	-982	on_intron	AKR7A3
1	33547665	33547737	73	6	1.71528e-11	-1031	on_intron	ADC
1	172502531	172502587	57	3	0	-1097	on_exon	C1orf9
1	62661565	62661631	67	6	2.22045e-16	-1127	on_intron	L1TD1
1	1180967	1181029	63	4	6.94974e-10	-1134	on_intron	FAM132A
1	47882913	47882987	75	11	1.44329e-15	-1242	on_exon	FOXE3
1	6305399	6305509	111	16	3.33067e-16	-1256	on_exon	HES3
1	55506469	55506569	101	7	5.57412e-11	-1347	on_intron	PCSK9
1	158151102	158151203	102	6	2.82269e-09	-1465	on_intron	CD1D
1	45267318	45267407	90	6	1.21391e-09	-1509	on_exon	PLK3
1	101187175	101187260	86	3	4.44089e-16	-1954	on_intron	VCAM1
1	50887080	50887174	95	22	5.77349e-09	-2091	on_exon	DMRTA2
1	22141031	22141085	55	6	2.21045e-13	-2326	on_exon	LDLRAD2
1	24648278	24648327	50	5	7.54818e-12	-2514	on_intron	GRHL3
1	226924508	226924572	65	5	2.22045e-16	-2515	on_exon	ITPKB
1	41486150	41486254	105	7	3.23627e-10	-2758	on_exon	SLFNL1
1	228289678	228289722	45	5	3.34177e-13	-3433	on_exon	C1orf35
1	35250457	35250536	80	5	5.07667e-11	-3745	on_exon	GJB3
1	16342139	16342200	62	9	9.43634e-12	-3949	on_exon	HSPB7
1	155295229	155295304	76	7	4.76291e-10	-4616	exon_intron_boundary	RUSC1
1	11710725	11710817	93	14	2.44258e-10	-5116	on_exon	FBXO2
1	156046538	156046592	55	5	0	-5250	on_exon	MEX3A
1	116381130	116381206	77	16	4.5437e-12	-5407	on_intron	NHLH2
1	31190594	31190661	68	9	9.04322e-11	-5839	on_intron	MATN1
1	15742829	15742905	77	2	8.79775e-09	-6513	on_intron	EFHD2
1	6272027	6272110	84	7	2.35367e-14	-6574	on_intron	RNF207
1	112525092	112525162	71	5	4.74065e-14	-6684	on_exon	KCND3
1	53386032	53386081	50	4	3.77204e-10	-6851	on_intron	ECHDC2
1	40098579	40098672	94	19	0	-7037	on_intron	HEYL
1	226004803	226004865	63	4	5.55112e-16	-7070	on_intron	EPHX1
1	15772100	15772169	70	4	1.40147e-11	-7233	on_exon	CTRC
1	909381	909461	81	6	0	-7583	exon_intron_boundary	PLEKHN1
1	228361518	228361626	109	6	2.8566e-12	-8109	on_intron	IBA57
1	23495727	23495804	78	7	0	-8573	on_intron	LUZP1
1	51434923	51435014	92	8	1.07091e-09	-8596	on_exon	CDKN2C
1	156391030	156391115	86	4	0	-9462	on_intron	C1orf61
1	16390468	16390527	60	3	4.53002e-11	-9658	on_intron	FAM131C
1	161049436	161049542	107	14	0	-9952	on_exon	PVRL4
1	32052628	32052679	52	6	0	-10562	on_intron	TINAGL1
1	154550852	154550911	60	3	8.88178e-16	-10653	on_exon	CHRNB2
1	43814687	43814731	45	7	0	-11255	on_intron	MPL
1	11807379	11807428	50	4	0	-11286	on_intron	AGTRAP
1	154155624	154155696	73	7	3.59611e-11	-11499	exon_intron_boundary	TPM3
1	155035096	155035138	43	6	0	-12095	on_intron	ADAM15
1	8389934	8390032	99	4	0	-12145	on_intron	SLC45A1
1	152008143	152008189	47	3	0	-12239	on_intron	S100A11
1	243406236	243406296	61	4	0	-12471	on_intron	CEP170
1	149871167	149871241	75	8	9.55911e-09	-12754	exon_intron_boundary	BOLA1
1	1398056	1398171	116	6	1.61193e-12	-13101	exon_intron_boundary	ATAD3C
1	31525643	31525710	68	7	5.55112e-16	-13194	on_intron	PUM1
1	211652664	211652726	63	5	1.05378e-09	-13594	exon_intron_boundary	RD3
1	55075434	55075479	46	4	0	-13794	on_exon	FAM151A
1	38397707	38397772	66	5	1.11294e-10	-15021	on_intron	INPP5B
1	1609009	1609076	68	8	5.33504e-09	-15157	on_intron	SLC35E2B
1	51717051	51717108	58	6	7.77156e-16	-15164	on_intron	RNF11
1	159900133	159900202	70	5	3.04223e-12	-15260	on_exon	IGSF9
1	1462766	1462827	62	3	1.44329e-15	-15295	on_intron	ATAD3A
1	180897583	180897656	74	5	4.38838e-12	-15365	on_intron	KIAA1614
1	33267759	33267842	84	10	0	-15994	on_intron	YARS
1	35309227	35309302	76	3	0	-16189	on_intron	C1orf212
1	32152485	32152591	107	6	1.11022e-16	-17434	on_intron	COL16A1
1	201123081	201123162	82	6	8.09397e-12	-17620	exon_intron_boundary	TMEM9
1	9068468	9068541	74	3	1.33227e-15	-17935	on_intron	SLC2A7
1	39975524	39975603	80	4	1.41565e-09	-18284	on_intron	BMP8A
1	49224778	49224848	71	4	7.77156e-16	-19496	on_exon	BEND5
1	1189466	1189562	97	13	3.32897e-11	-19798	on_exon	UBE2J2
1	48708224	48708304	81	5	1.9984e-15	-19946	exon_intron_boundary	SLC5A9
1	55246932	55247002	71	14	7.77156e-16	-20007	on_exon	TTC22
1	1489632	1489675	44	6	0	-20616	on_intron	SSU72
1	36642025	36642103	79	14	1.15727e-11	-20922	on_intron	MAP7D1
1	164545686	164545761	76	9	0	-20939	on_intron	PBX1
1	25573011	25573113	103	17	4.40245e-09	-21315	on_exon	C1orf63
1	116675885	116675995	111	5	1.33227e-15	-21618	on_exon	MAB21L3
1	170136722	170136781	60	3	2.65e-11	-21638	on_exon	METTL11B
1	17358786	17358842	57	6	1.13132e-13	-21878	on_intron	SDHB
1	46664063	46664110	48	9	7.51276e-10	-21913	on_exon	POMGNT1
1	201893308	201893375	68	5	1.04905e-12	-22407	on_intron	LMOD1
1	38038383	38038462	80	3	1.19476e-08	-23156	on_intron	GNL2
1	36564862	36564919	58	3	2.94179e-11	-25958	on_exon	COL8A2
1	33235594	33235680	87	8	0	-28193	on_exon	KIAA1522
1	23721285	23721341	57	3	6.19396e-11	-29947	on_intron	TCEA3
1	22920087	22920168	82	7	1.75415e-14	-30110	on_exon	EPHA8
1	114665554	114665616	63	3	0	-30986	on_intron	SYT6
1	161582569	161582618	50	5	1.26408e-11	-31516	on_intron	FCGR2B
1	22231270	22231335	66	4	3.26445e-10	-32519	on_intron	HSPG2
1	167095747	167095844	98	10	0	-32561	on_exon	DUSP27
1	112264508	112264563	56	5	5.55112e-16	-33937	on_intron	C1orf183
1	113044772	113044827	56	12	1.42698e-09	-35663	on_intron	WNT2B
1	94702942	94702992	51	7	5.41248e-09	-37681	on_intron	ARHGAP29
1	21877537	21877591	55	6	5.33895e-12	-41732	on_intron	ALPL
1	204416554	204416617	64	3	0	-47297	intron_exon_boundary	PIK3C2B
1	14075725	14075783	59	14	1.42849e-09	-49089	on_intron	PRDM2
1	175086144	175086215	72	5	3.3374e-10	-49220	on_exon	TNN
1	167832967	167833034	68	4	5.32907e-15	-50485	on_intron	ADCY10
1	204095191	204095265	75	7	6.88338e-15	-53021	on_intron	SOX13
1	20672050	20672104	55	5	1.31441e-08	-54691	exon_intron_boundary	VWA5B1
1	163291846	163291928	83	8	2.93195e-11	-55561	on_intron	NUF2
1	24229150	24229250	101	14	0	-56398	on_intron	CNR2
1	227142106	227142179	74	2	2.52665e-12	-56941	on_intron	ADCK3
1	236156960	236157019	60	8	0	-71501	on_exon	NID1
1	215256332	215256389	58	15	1.20843e-11	-77270	on_intron	KCNK2
1	236592183	236592241	59	8	0	-80678	on_intron	EDARADD
1	48849755	48849813	59	6	3.88578e-15	-88089	on_intron	SPATA6
1	21582558	21582621	64	5	3.46618e-09	-89438	on_exon	ECE1
1	3434036	3434083	48	5	3.05681e-09	-94022	on_intron	MEGF6
1	63959903	63959949	47	4	0	-99488	on_intron	ITGB3BP
1	240656263	240656308	46	6	1.44329e-15	-119185	on_exon	GREM2
1	10212180	10212240	61	3	9.62549e-11	-119349	on_intron	UBE4B
1	19412689	19412749	61	4	7.77156e-16	-124080	on_exon	UBR4
1	176992524	176992583	60	5	8.40494e-12	-141584	intron_exon_boundary	ASTN1
1	233264838	233264926	89	6	3.77476e-14	-166620	on_intron	PCNXL2
1	44351048	44351111	64	5	6.66134e-16	-179615	on_intron	ST3GAL3
1	234367523	234367585	63	4	0	-326905	on_intron	SLC35F3
1	179057067	179057168	102	6	7.77156e-16	-362867	on_intron	RALGPS2
1	225530600	225530684	85	4	0	-446719	on_intron	DNAH14
1	174894583	174894653	71	3	1.33848e-12	-766104	on_intron	RABGAP1L
1	238090245	238090314	70	4	2.8898e-12	-884808	on_intron	RYR2
1	58088857	58088935	79	4	9.00415e-11	-923548	on_intron	DAB1
2	92163011	92163079	69	7	6.12801e-09	1624649	upstream	AC233263.1
2	92028013	92028067	55	8	1.11022e-16	1489651	upstream	AC233263.1
2	91936944	91937013	70	12	0	1398582	upstream	AC233263.1
2	91932949	91933064	116	8	0	1394587	upstream	AC233263.1
2	91874294	91874334	41	7	1.11004e-10	1335932	upstream	AC233263.1
2	91777569	91777650	82	13	0	1239207	upstream	AC233263.1
2	91777505	91777568	64	6	0	1239143	upstream	AC233263.1
2	91777106	91777203	98	15	1.11022e-15	1238744	upstream	AC233263.1
2	91777041	91777105	65	6	1.77636e-15	1238679	upstream	AC233263.1
2	91776995	91777040	46	5	5.55112e-16	1238633	upstream	AC233263.1
2	91776876	91776994	119	10	2.22045e-16	1238514	upstream	AC233263.1
2	91776752	91776875	124	9	0	1238390	upstream	AC233263.1
2	91776314	91776398	85	4	3.33067e-16	1237952	upstream	AC233263.1
2	91776214	91776313	100	6	1.47549e-13	1237852	upstream	AC233263.1
2	91757902	91757980	79	13	3.33067e-16	1219540	upstream	AC233263.1
2	91757826	91757876	51	6	0	1219464	upstream	AC233263.1
2	91670905	91671008	104	14	1.63615e-11	1132543	upstream	AC233263.1
2	91670537	91670622	86	14	1.33227e-15	1132175	upstream	AC233263.1
2	91670472	91670536	65	10	5.55112e-16	1132110	upstream	AC233263.1
2	91670331	91670429	99	14	0	1131969	upstream	AC233263.1
2	91669967	91670099	133	19	2.55351e-15	1131605	upstream	AC233263.1
2	91634978	91635063	86	12	1.22125e-15	1096616	upstream	AC233263.1
2	133111028	133111116	89	8	2.22045e-16	95487	upstream	ANKRD30BL
2	133110104	133110192	89	8	0	94563	upstream	ANKRD30BL
2	133036019	133036083	65	7	1.9984e-15	20478	upstream	ANKRD30BL
2	133031333	133031376	44	5	4.44089e-16	15792	upstream	ANKRD30BL
2	133026658	133026774	117	5	4.79067e-10	11117	upstream	ANKRD30BL
2	133025835	133025875	41	3	nan	10294	upstream	ANKRD30BL
2	133015727	133015815	89	5	0	186	upstream	ANKRD30BL
2	133014922	133014977	56	7	4.44089e-16	-619	on_intron	ANKRD30BL
2	133014784	133014860	77	9	6.21725e-15	-757	on_intron	ANKRD30BL
2	133014636	133014764	129	11	2.66454e-14	-905	on_intron	ANKRD30BL
2	133014556	133014635	80	8	3.33067e-16	-985	on_intron	ANKRD30BL
2	133014387	133014555	169	14	1.22125e-15	-1154	on_intron	ANKRD30BL
2	133014329	133014386	58	7	5.21085e-09	-1212	on_intron	ANKRD30BL
2	133014272	133014328	57	8	0	-1269	on_intron	ANKRD30BL
2	133013910	133014028	119	14	6.66134e-16	-1631	on_intron	ANKRD30BL
2	133011397	133011450	54	5	3.33067e-16	-4144	on_intron	ANKRD30BL
2	133011305	133011389	85	6	6.82019e-09	-4236	on_intron	ANKRD30BL
2	133010462	133010523	62	3	0	-5079	on_intron	ANKRD30BL
2	243153991	243154067	77	5	2.68438e-10	309290	upstream	AC131097.4
2	243153741	243153856	116	7	7.59288e-09	309040	upstream	AC131097.4
2	243153508	243153620	113	17	2.22045e-16	308807	upstream	AC131097.4
2	242997429	242997538	110	10	2.45862e-10	152728	upstream	AC131097.4
2	242988898	242988973	76	12	6.43929e-15	144197	upstream	AC131097.4
2	242962777	242962880	104	4	2.33147e-15	118076	upstream	AC131097.4
2	242948396	242948441	46	3	9.99201e-16	103695	upstream	AC131097.4
2	242927565	242927618	54	5	4.95048e-13	82864	upstream	AC131097.4
2	242925525	242925591	67	6	5.26924e-11	80824	upstream	AC131097.4
2	242917169	242917230	62	4	9.99201e-16	72468	upstream	AC131097.4
2	242850959	242851023	65	4	0	6258	upstream	AC131097.4
2	242844670	242844751	82	7	1.44329e-15	-31	-	AC131097.4
2	242844596	242844669	74	7	1.11022e-15	-105	on_intron	AC131097.4
2	242844000	242844057	58	3	0	-701	on_intron	AC131097.4
2	242843766	242843836	71	8	1.77636e-15	-935	on_intron	AC131097.4
2	121354653	121354758	106	5	1.90096e-09	373670	upstream	TMEM185B
2	121338498	121338543	46	4	2.22045e-16	357515	upstream	TMEM185B
2	121338426	121338497	72	5	1.77636e-15	357443	upstream	TMEM185B
2	636724	636780	57	9	0	347874	upstream	FAM150B
2	636653	636723	71	8	3.33067e-16	347803	upstream	FAM150B
2	636430	636471	42	7	0	347580	upstream	FAM150B
2	636335	636398	64	7	4.44089e-15	347485	upstream	FAM150B
2	636286	636329	44	5	2.22045e-16	347436	upstream	FAM150B
2	621095	621150	56	4	3.06422e-14	332245	upstream	FAM150B
2	121279951	121280024	74	6	0	298968	upstream	TMEM185B
2	121279843	121279942	100	11	0	298860	upstream	TMEM185B
2	581631	581702	72	4	1.50013e-08	292781	upstream	FAM150B
2	121269285	121269347	63	7	1.11022e-15	288302	upstream	TMEM185B
2	121269218	121269284	67	5	3.50882e-09	288235	upstream	TMEM185B
2	121223664	121223739	76	6	0	242681	upstream	TMEM185B
2	522315	522385	71	6	0	233465	upstream	FAM150B
2	496069	496125	57	5	2.13671e-10	207219	upstream	FAM150B
2	481501	481590	90	6	6.76348e-13	192651	upstream	FAM150B
2	121158454	121158519	66	5	5.55112e-16	177471	upstream	TMEM185B
2	121141002	121141067	66	4	0	160019	upstream	TMEM185B
2	394093	394146	54	4	2.21287e-10	105243	upstream	FAM150B
2	290003	290053	51	4	1.11022e-16	1153	upstream	FAM150B
2	120980677	120980719	43	7	2.29286e-10	-306	on_exon	TMEM185B
2	120980577	120980625	49	11	0	-406	on_exon	TMEM185B
2	1625084	1625184	101	4	3.92697e-12	947646	upstream	TMEM18
2	1609014	1609118	105	9	1.94359e-10	931576	upstream	TMEM18
2	1590698	1590777	80	5	4.39626e-12	913260	upstream	TMEM18
2	1561811	1561870	60	3	1.22125e-15	884373	upstream	TMEM18
2	240749046	240749149	104	6	5.54728e-09	625940	upstream	GPC1
2	240815717	240815775	59	6	1.44329e-15	559314	upstream	GPC1
2	43328270	43328335	66	10	0	308538	upstream	HAAO
2	43328189	43328265	77	5	0	308457	upstream	HAAO
2	43328094	43328149	56	10	0	308362	upstream	HAAO
2	43327941	43328043	103	12	5.55112e-16	308209	upstream	HAAO
2	43295450	43295517	68	8	0	275718	upstream	HAAO
2	43295338	43295397	60	11	0	275606	upstream	HAAO
2	43295229	43295337	109	12	0	275497	upstream	HAAO
2	916850	916911	62	8	1.22125e-15	239412	upstream	TMEM18
2	905869	905910	42	4	4.68398e-11	228431	upstream	TMEM18
2	875946	876006	61	6	6.66134e-16	198508	upstream	TMEM18
2	777246	777304	59	5	2.22045e-16	99808	upstream	TMEM18
2	43103436	43103480	45	3	8.88178e-16	83704	upstream	HAAO
2	43082049	43082097	49	3	4.48635e-09	62317	upstream	HAAO
2	43081965	43082048	84	3	5.55112e-16	62233	upstream	HAAO
2	241313081	241313176	96	6	1.9984e-15	61913	upstream	GPC1
2	241316143	241316214	72	6	1.06801e-08	58875	upstream	GPC1
2	731785	731869	85	3	7.77156e-16	54347	upstream	TMEM18
2	731484	731560	77	6	0	54046	upstream	TMEM18
2	730340	730394	55	4	8.61977e-13	52902	upstream	TMEM18
2	20823146	20823222	77	3	1.35003e-13	43203	upstream	GDF7
2	43032171	43032261	91	4	1.67685e-11	12439	upstream	HAAO
2	241363334	241363427	94	7	1.07056e-09	11662	upstream	GPC1
2	241374629	241374722	94	14	0	367	upstream	GPC1
2	241375174	241375234	61	13	2.03106e-11	-145	on_exon	GPC1
2	241375345	241375408	64	10	0	-319	on_exon	GPC1
2	20867449	20867587	139	14	0	-1162	on_intron	GDF7
2	20867648	20867757	110	6	0	-1332	on_intron	GDF7
2	20869385	20869444	60	5	0	-3019	on_intron	GDF7
2	20870211	20870321	111	15	nan	-3896	intron_exon_boundary	GDF7
2	20870322	20870388	67	6	1.22125e-15	-3963	on_exon	GDF7
2	20870551	20870595	45	7	0	-4170	on_exon	GDF7
2	20870596	20870675	80	10	8.88178e-16	-4250	on_exon	GDF7
2	20870676	20870746	71	11	3.77476e-15	-4321	on_exon	GDF7
2	20870747	20870806	60	10	0	-4381	on_exon	GDF7
2	20870807	20870846	40	9	2.22045e-16	-4421	on_exon	GDF7
2	241386857	241386946	90	7	1.11577e-12	-11857	on_intron	GPC1
2	241399741	241399813	73	3	2.10942e-15	-24724	on_intron	GPC1
2	241402777	241402834	58	3	8.88178e-16	-27745	on_exon	GPC1
2	129764053	129764097	45	3	5.55112e-16	687903	upstream	HS6ST1
2	129494766	129494854	89	8	3.87195e-09	418616	upstream	HS6ST1
2	132795209	132795317	109	9	1.82691e-09	235976	upstream	C2orf27B
2	129251165	129251204	40	7	6.66134e-16	175015	upstream	HS6ST1
2	129251108	129251164	57	7	0	174958	upstream	HS6ST1
2	129244003	129244059	57	7	0	167853	upstream	HS6ST1
2	129204537	129204594	58	4	1.32783e-13	128387	upstream	HS6ST1
2	129163220	129163267	48	4	0	87070	upstream	HS6ST1
2	129128534	129128595	62	6	0	52384	upstream	HS6ST1
2	132589546	132589605	60	4	1.43693e-08	30313	upstream	C2orf27B
2	132587837	132587913	77	9	5.55112e-16	28604	upstream	C2orf27B
2	132587597	132587640	44	7	1.22125e-15	28364	upstream	C2orf27B
2	132587528	132587596	69	7	4.21885e-15	28295	upstream	C2orf27B
2	132587416	132587467	52	12	4.44089e-16	28183	upstream	C2orf27B
2	132586921	132586963	43	6	0	27688	upstream	C2orf27B
2	132585123	132585196	74	9	4.43156e-10	25890	upstream	C2orf27B
2	132559342	132559415	74	10	6.01172e-10	109	upstream	C2orf27B
2	131594732	131594813	82	13	2.55351e-15	-323	on_intron	ARHGEF4
2	129075362	129075425	64	5	0	-788	on_intron	HS6ST1
2	131604447	131604499	53	5	2.29023e-09	-10009	on_intron	ARHGEF4
2	131724170	131724243	74	5	5.57332e-14	-129753	on_intron	ARHGEF4
2	131792748	131792857	110	17	2.42819e-09	-198367	on_intron	ARHGEF4
2	131797457	131797507	51	6	5.79071e-11	-203017	on_intron	ARHGEF4
2	131797508	131797568	61	11	0	-203078	on_intron	ARHGEF4
2	131797636	131797773	138	15	0	-203283	on_intron	ARHGEF4
2	131797800	131797842	43	7	1.87628e-14	-203352	on_intron	ARHGEF4
2	131798869	131798913	45	4	2.22045e-16	-204423	on_intron	ARHGEF4
2	118616938	118617034	97	9	3.33067e-16	228995	upstream	INSIG2
2	118617035	118617077	43	4	4.44089e-16	228952	upstream	INSIG2
2	118617078	118617133	56	9	0	228896	upstream	INSIG2
2	118617134	118617229	96	7	1.55431e-15	228800	upstream	INSIG2
2	118617578	118617622	45	9	0	228407	upstream	INSIG2
2	118617623	118617667	45	7	0	228362	upstream	INSIG2
2	118617668	118617742	75	9	0	228287	upstream	INSIG2
2	118617743	118617784	42	8	0	228245	upstream	INSIG2
2	220312963	220313067	105	15	1.9984e-15	-13498	on_exon	SPEG
2	220313068	220313141	74	11	1.77636e-15	-13572	on_exon	SPEG
2	220313142	220313229	88	11	1.11022e-15	-13660	on_exon	SPEG
2	220313230	220313336	107	17	5.39199e-09	-13767	on_exon	SPEG
2	220317704	220317801	98	4	2.22045e-16	-18232	on_intron	SPEG
2	220342739	220342801	63	5	0	-43232	on_exon	SPEG
2	220348273	220348314	42	6	0	-48745	on_exon	SPEG
2	220360773	220360829	57	4	9.1398e-12	-61260	on_intron	SPEG
2	240076192	240076246	55	4	6.76681e-11	-247155	on_intron	HDAC4
2	240067184	240067231	48	6	0	-256163	on_intron	HDAC4
2	240046519	240046607	89	9	0	-276828	on_intron	HDAC4
2	240046368	240046518	151	11	2.91803e-10	-276979	on_intron	HDAC4
2	240046224	240046271	48	6	0	-277123	on_intron	HDAC4
2	240032693	240032763	71	4	0	-290654	on_intron	HDAC4
2	240016728	240016827	100	11	3.95429e-10	-306619	exon_intron_boundary	HDAC4
2	239984877	239984988	112	10	7.39409e-14	-338470	on_intron	HDAC4
2	90449827	90449916	90	15	2.33147e-15	915863	upstream	AC110080.1
2	90449764	90449826	63	9	1.11022e-15	915800	upstream	AC110080.1
2	90448065	90448118	54	7	0	914101	upstream	AC110080.1
2	90447995	90448037	43	8	2.22045e-16	914031	upstream	AC110080.1
2	90413964	90414103	140	16	1.98606e-09	880000	upstream	AC110080.1
2	90413507	90413592	86	12	9.99201e-16	879543	upstream	AC110080.1
2	90413429	90413506	78	15	0	879465	upstream	AC110080.1
2	2547121	2547192	72	6	6.41727e-11	212090	upstream	MYT1L
2	121060441	121060507	67	6	3.49742e-12	43213	upstream	INHBB
2	114341554	114341622	69	12	1.01196e-08	43185	upstream	RABL2A
2	114342125	114342180	56	5	4.91144e-09	42627	upstream	RABL2A
2	114359804	114359860	57	10	0	24947	upstream	RABL2A
2	114361162	114361253	92	9	0	23554	upstream	RABL2A
2	114361254	114361303	50	8	5.55112e-16	23504	upstream	RABL2A
2	114361606	114361674	69	9	6.66134e-16	23133	upstream	RABL2A
2	114361925	114362001	77	6	0	22806	upstream	RABL2A
2	121102716	121102763	48	8	3.80025e-09	957	upstream	INHBB
2	121102890	121102953	64	8	6.42552e-10	767	upstream	INHBB
2	121103700	121103778	79	16	0	-58	-	INHBB
2	114035975	114036025	51	8	0	-551	on_exon	PAX8
2	121104282	121104334	53	8	0	-614	on_intron	INHBB
2	121107043	121107120	78	8	1.34975e-08	-3400	on_exon	INHBB
2	121107121	121107200	80	5	1.31066e-08	-3480	on_exon	INHBB
2	2328391	2328439	49	4	9.70439e-11	-6640	on_intron	MYT1L
2	113993385	113993434	50	7	nan	-43141	on_intron	PAX8
2	113993304	113993384	81	7	0	-43222	on_intron	PAX8
2	113993046	113993163	118	6	5.55112e-16	-43480	on_intron	PAX8
2	113992952	113993045	94	7	3.88578e-15	-43574	on_intron	PAX8
2	113992843	113992951	109	6	0	-43683	on_intron	PAX8
2	113992762	113992842	81	6	4.44089e-16	-43764	on_intron	PAX8
2	2189821	2189874	54	7	3.33067e-16	-145210	on_intron	MYT1L
2	1932959	1933021	63	7	1.44329e-15	-402072	on_intron	MYT1L
2	1915752	1915841	90	8	5.0749e-10	-419279	intron_exon_boundary	MYT1L
2	1843136	1843221	86	4	1.55431e-14	-491895	exon_intron_boundary	MYT1L
2	1815599	1815662	64	3	1.75293e-11	-519432	on_intron	MYT1L
2	19550708	19550753	46	4	5.82612e-09	779871	upstream	NT5C1B
2	19446329	19446391	63	3	2.5922e-10	675492	upstream	NT5C1B
2	239907658	239907724	67	6	6.66134e-16	415407	upstream	AC062017.1
2	239907725	239907809	85	4	2.51176e-10	415322	upstream	AC062017.1
2	240230808	240230882	75	7	0	92249	upstream	AC062017.1
2	240241154	240241261	108	8	2.22045e-16	81870	upstream	AC062017.1
2	25427325	25427371	47	8	0	35554	upstream	POMC
2	25427260	25427324	65	11	7.77156e-16	35489	upstream	POMC
2	25427202	25427249	48	7	1.77636e-15	35431	upstream	POMC
2	240298291	240298349	59	4	2.77556e-15	24782	upstream	AC062017.1
2	240302576	240302643	68	7	1.18361e-12	20488	upstream	AC062017.1
2	18766166	18766218	53	5	2.37826e-11	-4671	on_exon	NT5C1B
2	18766123	18766165	43	6	1.74656e-11	-4714	on_exon	NT5C1B
2	18766072	18766122	51	7	5.55112e-16	-4765	on_exon	NT5C1B
2	18766000	18766043	44	5	2.22045e-16	-4837	on_exon	NT5C1B
2	25384611	25384667	57	6	1.01374e-12	-7160	exon_intron_boundary	POMC
2	25384568	25384610	43	5	3.88578e-15	-7203	on_exon	POMC
2	25384307	25384363	57	7	0	-7464	on_exon	POMC
2	127503049	127503116	68	3	0	672888	upstream	PROC
2	127534452	127534495	44	4	1.59761e-09	641509	upstream	PROC
2	127759501	127759556	56	4	0	416448	upstream	PROC
2	127782692	127782780	89	6	2.28872e-10	393224	upstream	PROC
2	127800417	127800468	52	4	2.47469e-13	375536	upstream	PROC
2	218621320	218621406	87	9	1.28714e-08	278278	upstream	RUFY4
2	7260876	7260922	47	4	5.88418e-15	254111	upstream	CMPK2
2	7260500	7260546	47	3	3.33067e-16	253735	upstream	CMPK2
2	218654547	218654609	63	3	4.2716e-09	245075	upstream	RUFY4
2	7230051	7230142	92	8	6.66134e-16	223286	upstream	CMPK2
2	202788527	202788599	73	4	1.64957e-12	110712	upstream	FZD7
2	202798534	202798609	76	3	7.77156e-16	100702	upstream	FZD7
2	218843408	218843460	53	5	5.55112e-16	56224	upstream	RUFY4
2	7057189	7057247	59	5	1.33227e-15	50424	upstream	CMPK2
2	202850251	202850339	89	3	8.78413e-09	48972	upstream	FZD7
2	240641025	240641104	80	3	0	43451	upstream	AC093802.1
2	240657036	240657109	74	6	1.76992e-10	27446	upstream	AC093802.1
2	240669131	240669226	96	8	1.6402e-10	15329	upstream	AC093802.1
2	74347355	74347396	42	4	3.4947e-09	14204	upstream	AC073263.1
2	74347616	74347678	63	8	6.66134e-16	13922	upstream	AC073263.1
2	240675356	240675453	98	3	1.08675e-09	9102	upstream	AC093802.1
2	74357770	74357850	81	5	5.55112e-16	3750	upstream	AC073263.1
2	74357851	74357912	62	5	0	3688	upstream	AC073263.1
2	74357913	74357971	59	7	0	3629	upstream	AC073263.1
2	218898584	218898626	43	5	1.28156e-11	1058	upstream	RUFY4
2	218898653	218898699	47	4	1.03251e-14	985	upstream	RUFY4
2	240684605	240684645	41	3	5.55112e-16	-90	exon_intron_boundary	AC093802.1
2	202899382	202899459	78	12	7.9301e-11	-148	on_exon	FZD7
2	73511249	73511357	109	14	1.11022e-16	-309	intron_exon_boundary	FBXO41
2	7005909	7005966	58	9	1.84285e-10	-856	on_intron	CMPK2
2	202901422	202901500	79	6	0	-2189	on_exon	FZD7
2	73496470	73496519	50	5	0	-15088	on_exon	FBXO41
2	73496354	73496400	47	5	2.22045e-16	-15204	on_exon	FBXO41
2	73496233	73496353	121	21	0	-15325	on_exon	FBXO41
2	73496052	73496108	57	7	4.44089e-15	-15506	on_exon	FBXO41
2	121778950	121779022	73	4	0	715658	upstream	TSN
2	121820144	121820201	58	4	9.31652e-09	674479	upstream	TSN
2	121829946	121830049	104	4	0	664631	upstream	TSN
2	45228578	45228635	58	6	8.60189e-11	639578	upstream	PREPL
2	45208478	45208550	73	4	1.63203e-14	619478	upstream	PREPL
2	45176971	45177033	63	11	7.86613e-11	587971	upstream	PREPL
2	45176480	45176550	71	8	1.11022e-15	587480	upstream	PREPL
2	66017651	66017725	75	5	5.55112e-16	357881	upstream	SPRED2
2	235072807	235072865	59	5	0	309596	upstream	HJURP
2	8597177	8597237	61	5	0	221739	upstream	ID2
2	65810395	65810465	71	3	0	150625	upstream	SPRED2
2	65793940	65794006	67	4	1.41432e-09	134170	upstream	SPRED2
2	157292858	157292924	67	11	8.87546e-12	93999	upstream	NR4A2
2	157292260	157292339	80	7	1.24554e-08	93401	upstream	NR4A2
2	122407145	122407257	113	12	0	87423	upstream	TSN
2	132404503	132404599	97	7	2.6635e-09	75350	upstream	C2orf27A
2	10384182	10384247	66	4	2.22045e-16	58769	upstream	HPCAL1
2	241751523	241751570	48	4	1.05471e-14	56327	upstream	AGXT
2	241757722	241757798	77	6	0	50099	upstream	AGXT
2	10396244	10396346	103	5	0	46670	upstream	HPCAL1
2	232527703	232527775	73	9	2.55351e-15	43831	upstream	PTMA
2	132439521	132439610	90	6	2.22045e-16	40339	upstream	C2orf27A
2	8781759	8781820	62	4	1.11022e-16	37156	upstream	ID2
2	10146593	10146633	41	7	9.99201e-16	36344	upstream	KLF11
2	232536414	232536458	45	3	1.33227e-15	35148	upstream	PTMA
2	8785183	8785289	107	8	1.07692e-14	33687	upstream	ID2
2	232545928	232545979	52	7	4.49823e-09	25627	upstream	PTMA
2	10162455	10162543	89	7	0	20434	upstream	KLF11
2	234777035	234777084	50	14	2.78666e-14	13824	upstream	HJURP
2	10170607	10170667	61	4	0	12310	upstream	KLF11
2	231854648	231854736	89	5	1.11022e-15	6101	upstream	SPATA3
2	231854971	231855033	63	6	5.00044e-13	5804	upstream	SPATA3
2	231855034	231855111	78	5	2.22045e-16	5726	upstream	SPATA3
2	231855860	231855932	73	9	0	4905	upstream	SPATA3
2	8816911	8816982	72	6	3.33067e-16	1994	upstream	ID2
2	10443020	10443104	85	13	1.22125e-15	-88	on_exon	HPCAL1
2	25896272	25896324	53	7	2.69476e-09	-230	on_exon	DTNB
2	157198566	157198621	56	9	6.59023e-09	-293	on_intron	NR4A2
2	234762861	234763006	146	11	3.26406e-14	-350	on_intron	HJURP
2	25896096	25896145	50	8	7.30227e-12	-406	on_intron	DTNB
2	234762793	234762860	68	7	0	-418	on_intron	HJURP
2	239048005	239048078	74	4	8.81517e-14	-714	on_intron	KLHL30
2	239048136	239048201	66	5	7.64214e-10	-837	on_intron	KLHL30
2	239048202	239048266	65	6	6.43341e-12	-902	on_intron	KLHL30
2	232572447	232572534	88	13	9.6676e-09	-928	on_intron	PTMA
2	239048373	239048447	75	11	2.22045e-16	-1083	on_intron	KLHL30
2	10184553	10184597	45	8	0	-1620	on_intron	KLF11
2	132481714	132481753	40	7	1.88738e-15	-1804	on_intron	C2orf27A
2	132481793	132481877	85	12	2.22045e-15	-1928	on_intron	C2orf27A
2	241817162	241817221	60	5	0	-9324	on_intron	AGXT
2	241819328	241819383	56	8	1.22125e-15	-11486	on_intron	AGXT
2	242140526	242140598	73	7	6.66134e-16	-12673	on_intron	ANO7
2	157186000	157186076	77	8	1.47105e-13	-12859	on_exon	NR4A2
2	242140992	242141074	83	3	9.2124e-09	-13149	on_intron	ANO7
2	242141075	242141144	70	5	2.43411e-10	-13219	on_intron	ANO7
2	242157022	242157077	56	10	6.51451e-11	-29152	on_intron	ANO7
2	96012067	96012190	124	17	0	-49137	on_intron	KCNIP3
2	96012376	96012424	49	10	2.07436e-11	-49371	on_intron	KCNIP3
2	96012949	96012996	48	6	2.5816e-12	-49943	on_intron	KCNIP3
2	96019176	96019237	62	5	3.33067e-15	-56184	on_intron	KCNIP3
2	1440948	1441018	71	4	5.98028e-10	-63022	on_intron	TPO
2	170624772	170624833	62	6	1.61039e-10	-73834	on_intron	KLHL23
2	170625016	170625080	65	8	7.59282e-13	-74081	on_intron	KLHL23
2	170625171	170625210	40	5	1.71863e-13	-74211	on_intron	KLHL23
2	170625222	170625288	67	7	1.25011e-13	-74289	on_intron	KLHL23
2	240868631	240868704	74	4	0	-96187	on_intron	NDUFA10
2	240868565	240868630	66	5	0	-96253	on_intron	NDUFA10
2	240868431	240868549	119	7	0	-96387	on_intron	NDUFA10
2	240868347	240868430	84	5	5.55112e-16	-96471	on_intron	NDUFA10
2	1480932	1481038	107	12	1.68754e-14	-103042	on_intron	TPO
2	1481039	1481106	68	9	0	-103110	on_intron	TPO
2	10546789	10546850	62	6	1.75395e-11	-103834	on_intron	HPCAL1
2	65540876	65540923	48	7	3.47516e-09	-118894	on_exon	SPRED2
2	1499559	1499629	71	4	3.83027e-14	-121633	on_intron	TPO
2	25603640	25603713	74	3	7.77156e-16	-292862	on_intron	DTNB
2	25603566	25603639	74	4	2.52665e-12	-292936	on_intron	DTNB
2	13448625	13448698	74	6	3.55065e-09	1324113	upstream	FAM84A
2	13448739	13448827	89	14	0	1323984	upstream	FAM84A
2	147345193	147345256	64	5	0	1256831	upstream	ACVR2A
2	236854464	236854515	52	3	1.24437e-09	162434	upstream	AC064874.1
2	45397484	45397540	57	7	0	160916	upstream	SIX2
2	45397232	45397281	50	6	1.15141e-12	160664	upstream	SIX2
2	148444034	148444097	64	5	4.4358e-11	157990	upstream	ACVR2A
2	148444098	148444176	79	7	1.22978e-10	157911	upstream	ACVR2A
2	173118465	173118515	51	4	9.99201e-16	150838	upstream	DLX2
2	236826219	236826310	92	5	1.57485e-11	134189	upstream	AC064874.1
2	11101254	11101335	82	8	0	123152	upstream	PDIA6
2	21384218	21384280	63	3	5.21805e-15	117274	upstream	APOB
2	110267503	110267597	95	3	9.45777e-12	104315	upstream	ANKRD57
2	238600844	238600937	94	17	0	90588	upstream	RAB17
2	240168137	240168210	74	4	2.3425e-10	84085	upstream	AC017028.1
2	173037466	173037531	66	9	1.24722e-12	69839	upstream	DLX2
2	239686843	239686949	107	9	0	69725	upstream	TWIST2
2	240153591	240153660	70	5	3.33067e-16	69539	upstream	AC017028.1
2	131009784	131009841	58	6	1.11022e-16	53751	upstream	TUBA3E
2	131009462	131009528	67	5	5.55112e-16	53429	upstream	TUBA3E
2	131046361	131046410	50	6	0	53389	upstream	IMP4
2	239704695	239704764	70	3	2.18825e-13	51910	upstream	TWIST2
2	132182471	132182566	96	15	0	51101	upstream	TUBA3D
2	132202691	132202745	55	7	3.99569e-13	30922	upstream	TUBA3D
2	130986643	130986697	55	7	4.31543e-10	30610	upstream	TUBA3E
2	236722603	236722675	73	4	6.78466e-11	30573	upstream	AC064874.1
2	208546258	208546356	99	17	6.66134e-16	29909	upstream	CCNYL1
2	208546364	208546433	70	6	4.45012e-10	29832	upstream	CCNYL1
2	240111489	240111562	74	9	4.4682e-12	27437	upstream	AC017028.1
2	26888400	26888446	47	4	5.77746e-09	27113	upstream	KCNK3
2	73402428	73402500	73	4	1.22983e-11	26887	upstream	NOTO
2	73402820	73402911	92	14	0	26476	upstream	NOTO
2	238536333	238536393	61	12	6.7884e-09	26077	upstream	RAB17
2	238535620	238535712	93	9	0	25364	upstream	RAB17
2	73404567	73404632	66	12	4.40105e-11	24755	upstream	NOTO
2	207117086	207117153	68	3	9.68243e-09	22235	upstream	ZDBF2
2	207118204	207118255	52	5	1.71121e-09	21133	upstream	ZDBF2
2	132218442	132218503	62	13	4.42748e-09	15164	upstream	TUBA3D
2	131085412	131085469	58	7	8.88178e-15	14330	upstream	IMP4
2	3369755	3369800	46	4	2.2804e-12	13647	upstream	TTC15
2	237087014	237087073	60	4	5.20374e-09	10003	upstream	GBX2
2	150177031	150177120	90	9	0	9380	upstream	LYPD6
2	150177159	150177276	118	10	8.88178e-16	9224	upstream	LYPD6
2	150177277	150177356	80	4	5.55789e-12	9144	upstream	LYPD6
2	207131927	207131994	68	6	3.55271e-15	7394	upstream	ZDBF2
2	172974146	172974224	79	4	2.85138e-09	6519	upstream	DLX2
2	237078694	237078750	57	8	9.781e-09	1683	upstream	GBX2
2	127865991	127866060	70	5	0	1061	upstream	BIN1
2	45237431	45237481	51	6	1.39555e-13	863	upstream	SIX2
2	239755815	239755888	74	11	3.55826e-13	786	upstream	TWIST2
2	113192512	113192584	73	8	4.44089e-16	448	upstream	RGPD8
2	3750943	3751053	111	8	1.99323e-10	401	upstream	DCDC2C
2	113192407	113192511	105	5	8.85214e-12	343	upstream	RGPD8
2	110371485	110371571	87	11	1.11022e-15	341	upstream	ANKRD57
2	127865150	127865200	51	8	5.12923e-14	220	upstream	BIN1
2	24397802	24397859	58	6	5.55112e-16	80	upstream	C2orf84
2	24397860	24397903	44	7	0	36	upstream	C2orf84
2	21266953	21267028	76	6	0	9	upstream	APOB
2	54087087	54087155	69	13	0	-38	-	GPR75
2	24397904	24397996	93	16	0	-57	-	C2orf84
2	99552628	99552667	40	6	1.97142e-12	-93	on_exon	C2orf55
2	54087008	54087086	79	9	0	-117	on_exon	GPR75
2	242674049	242674151	103	19	4.87277e-13	-156	exon_intron_boundary	D2HGDH
2	54086920	54086968	49	5	3.14304e-13	-205	intron_exon_boundary	GPR75
2	208576441	208576512	72	15	3.61209e-09	-247	on_intron	CCNYL1
2	21266688	21266735	48	8	0	-256	on_intron	APOB
2	127864617	127864678	62	12	5.01654e-12	-313	on_intron	BIN1
2	75061458	75061521	64	7	1.29896e-14	-412	on_exon	HK2
2	26915986	26916038	53	7	0	-479	exon_intron_boundary	KCNK3
2	25564810	25564885	76	12	5.55112e-16	-648	on_intron	DNMT3A
2	131100810	131100857	48	6	2.28151e-13	-1058	on_intron	IMP4
2	75062139	75062201	63	10	5.03708e-13	-1092	on_intron	HK2
2	110372969	110373057	89	5	2.9472e-10	-1145	on_exon	ANKRD57
2	208633121	208633223	103	12	1.48159e-12	-1165	on_exon	FZD5
2	237075782	237075871	90	10	2.22045e-16	-1229	on_intron	GBX2
2	208633053	208633120	68	11	4.44089e-16	-1233	on_exon	FZD5
2	74741846	74741908	63	8	1.14137e-08	-1317	on_intron	TLX2
2	113190717	113190801	85	13	nan	-1347	on_intron	RGPD8
2	14775046	14775104	59	11	2.96317e-10	-2293	on_exon	FAM84A
2	208631680	208631753	74	9	1.11022e-16	-2606	on_exon	FZD5
2	77817766	77817814	49	5	1.22125e-15	-2678	on_intron	LRRTM4
2	74743207	74743294	88	7	1.38445e-08	-2703	on_intron	TLX2
2	74743295	74743345	51	11	1.89048e-09	-2754	on_intron	TLX2
2	26920107	26920180	74	4	7.77156e-16	-4621	on_intron	KCNK3
2	121498461	121498578	118	7	0	-5378	on_intron	GLI2
2	74643026	74643122	97	7	5.55112e-16	-5691	on_exon	C2orf81
2	74642984	74643025	42	4	4.44089e-16	-5733	on_exon	C2orf81
2	74642726	74642811	86	5	1.78484e-09	-5991	on_exon	C2orf81
2	242689701	242689789	89	4	1.11022e-15	-15794	exon_intron_boundary	D2HGDH
2	242693226	242693325	100	6	0	-19330	on_intron	D2HGDH
2	3773145	3773241	97	5	0	-21787	on_intron	DCDC2C
2	10953854	10953921	68	5	2.76229e-10	-24248	on_intron	PDIA6
2	47597030	47597100	71	8	3.33067e-15	-24802	on_intron	EPCAM
2	47597101	47597160	60	7	2.22045e-16	-24862	on_intron	EPCAM
2	47597161	47597240	80	10	1.55431e-15	-24942	on_intron	EPCAM
2	25536862	25536964	103	6	2.22045e-16	-28596	on_intron	DNMT3A
2	113956117	113956175	59	4	8.88178e-16	-41272	on_intron	PSD4
2	113956489	113956596	108	11	3.77476e-14	-41693	on_intron	PSD4
2	113956626	113956735	110	12	4.44089e-16	-41832	on_intron	PSD4
2	75105831	75105899	69	6	1.09793e-09	-44790	on_exon	HK2
2	25097021	25097118	98	6	2.10942e-15	-45686	on_intron	ADCY3
2	10928048	10928115	68	5	7.77156e-16	-50054	on_intron	PDIA6
2	25082523	25082583	61	4	2.84217e-13	-60184	on_intron	ADCY3
2	3457048	3457143	96	5	1.69997e-12	-73696	on_intron	TTC15
2	3827278	3827355	78	4	1.11022e-15	-75901	on_intron	DCDC2C
2	25059524	25059582	59	3	5.55112e-16	-83183	on_intron	ADCY3
2	25475367	25475412	46	7	2.88658e-15	-90091	on_intron	DNMT3A
2	3484520	3484576	57	3	0	-101129	on_intron	TTC15
2	99439751	99439828	78	11	2.22045e-16	-112970	on_exon	C2orf55
2	99439662	99439718	57	10	8.18857e-10	-113059	on_exon	C2orf55
2	77638671	77638738	68	4	7.30438e-12	-181773	on_intron	LRRTM4
2	1133795	1133868	74	5	5.48883e-12	-187313	on_intron	SNTG2
2	121692272	121692342	71	3	1.53763e-10	-199142	on_intron	GLI2
2	121744138	121744181	44	5	0	-250981	on_intron	GLI2
2	1204043	1204084	42	5	1.44329e-15	-257529	on_intron	SNTG2
2	1266510	1266563	54	7	2.53797e-13	-320008	on_intron	SNTG2
2	77112681	77112751	71	8	3.9635e-14	-707763	on_intron	LRRTM4
2	4931853	4931897	45	3	0	900903	upstream	SOX11
2	117813626	117813672	47	7	0	758555	upstream	DDX18
2	72121028	72121103	76	3	1.11635e-11	666816	upstream	PAIP2B
2	111981198	111981260	63	3	9.99201e-16	545508	upstream	BUB1
2	111980820	111980882	63	6	2.60241e-11	545130	upstream	BUB1
2	8825322	8825377	56	7	6.88338e-15	521518	upstream	ASAP2
2	49855644	49855711	68	4	7.77156e-16	473969	upstream	FSHR
2	71919407	71919458	52	4	4.00313e-12	465195	upstream	PAIP2B
2	130345347	130345404	58	3	1.9762e-14	391832	upstream	RAB6C
2	100721246	100721322	77	16	2.22045e-16	365623	upstream	NMS
2	100721966	100722021	56	5	8.88178e-16	364924	upstream	NMS
2	69524501	69524561	61	3	1.9984e-15	344400	upstream	GKN2
2	185192584	185192653	70	4	2.73748e-12	270441	upstream	ZNF804A
2	62020850	62020895	46	5	3.41652e-09	255090	upstream	XPO1
2	109840995	109841062	68	4	0	235168	upstream	EDAR
2	61991421	61991520	100	16	5.52661e-10	225661	upstream	XPO1
2	11990493	11990541	49	3	2.29106e-12	180204	upstream	NTSR2
2	164770142	164770181	40	8	0	177621	upstream	FIGN
2	122655111	122655174	64	3	1.33227e-15	160613	upstream	MKI67IP
2	88583923	88584024	102	9	7.43583e-12	156289	upstream	FABP1
2	88583830	88583922	93	9	0	156196	upstream	FABP1
2	10375978	10376023	46	5	3.9968e-15	154908	upstream	CYS1
2	10375718	10375780	63	5	0	154648	upstream	CYS1
2	208977213	208977289	77	5	2.10942e-15	153703	upstream	PIKFYVE
2	86038589	86038638	50	4	0	142726	upstream	SFTPB
2	86038511	86038588	78	6	0	142648	upstream	SFTPB
2	45028623	45028699	77	3	1.04971e-09	140204	upstream	SIX3
2	185326495	185326551	57	8	0	136543	upstream	ZNF804A
2	112124380	112124426	47	4	3.11265e-10	127757	upstream	AC108463.1
2	112124094	112124150	57	6	2.59387e-11	127471	upstream	AC108463.1
2	107200895	107200962	68	10	0	116064	upstream	RGPD3
2	107200838	107200884	47	4	0	116007	upstream	RGPD3
2	101767078	101767173	96	15	3.2549e-10	102092	upstream	C2orf29
2	130635830	130635888	59	9	0	101348	upstream	RAB6C
2	238065172	238065214	43	7	0	100521	upstream	AC112715.2
2	238065215	238065283	69	6	0	100452	upstream	AC112715.2
2	9235924	9235977	54	6	1.34723e-08	91983	upstream	MBOAT2
2	32582693	32582757	65	3	1.82522e-09	91771	upstream	NLRC4
2	32582611	32582692	82	10	1.54765e-13	91689	upstream	NLRC4
2	232480091	232480169	79	4	0	84886	upstream	NMUR1
2	240425944	240426024	81	8	7.69718e-13	73972	upstream	AC079612.1
2	25265481	25265565	85	5	2.29394e-12	70519	upstream	DNAJC27
2	162095549	162095611	63	12	0	68939	upstream	PSMD14
2	9914615	9914707	93	5	2.13163e-12	68777	upstream	TAF1B
2	242516266	242516324	59	6	1.44329e-15	67122	upstream	STK25
2	242516207	242516265	59	5	2.9976e-15	67063	upstream	STK25
2	105794441	105794508	68	3	2.49651e-11	63693	upstream	GPR45
2	162101509	162101574	66	9	0	62976	upstream	PSMD14
2	105797308	105797368	61	2	1.08158e-12	60833	upstream	GPR45
2	69240498	69240618	121	16	4.44089e-16	60397	upstream	GKN2
2	240440803	240440866	64	3	1.74718e-09	59130	upstream	AC079612.1
2	131149011	131149107	97	7	1.42743e-10	49090	upstream	CCDC115
2	174171937	174172003	67	7	3.68442e-11	47546	upstream	CDCA7
2	242764255	242764301	47	6	4.10783e-15	47452	upstream	C2orf85
2	238832403	238832513	111	17	1.11022e-16	42957	upstream	UBE2F
2	136783282	136783337	56	10	5.55112e-16	39613	upstream	DARS
2	241872617	241872733	117	10	3.68886e-09	36312	upstream	C2orf54
2	239228476	239228572	97	4	9.7411e-13	29734	upstream	PER2
2	97174314	97174390	77	6	6.49342e-10	28091	upstream	ARID5A
2	232421831	232421928	98	3	0	26626	upstream	NMUR1
2	242786472	242786582	111	19	4.16424e-09	25171	upstream	C2orf85
2	49406011	49406098	88	5	0	24336	upstream	FSHR
2	173577281	173577354	74	3	5.96833e-09	22649	upstream	RAPGEF4
2	21324351	21324440	90	9	2.07062e-10	22350	upstream	AC010872.2
2	21324490	21324592	103	8	1.87184e-13	22198	upstream	AC010872.2
2	88802676	88802754	79	15	0	21416	upstream	C2orf51
2	88802773	88802850	78	5	6.99441e-15	21320	upstream	C2orf51
2	241640792	241640834	43	5	6.67889e-09	18470	upstream	AQP12B
2	241640727	241640791	65	11	0	18405	upstream	AQP12B
2	171626884	171626947	64	4	1.59261e-12	13350	upstream	AC007405.7
2	171627384	171627472	89	13	3.29828e-11	12825	upstream	AC007405.7
2	118561372	118561463	92	6	0	10764	upstream	DDX18
2	238865239	238865335	97	6	5.80971e-09	10135	upstream	UBE2F
2	55450642	55450703	62	10	0	8337	upstream	RPS27A
2	55450810	55450878	69	7	1.55431e-15	8162	upstream	RPS27A
2	5825578	5825641	64	2	1.33227e-15	7159	upstream	SOX11
2	74875158	74875255	98	12	9.99201e-16	6101	upstream	SEMA4F
2	74875256	74875343	88	9	0	6013	upstream	SEMA4F
2	242492351	242492412	62	4	5.56311e-11	5725	upstream	BOK
2	239066981	239067113	133	9	1.88255e-11	5521	upstream	AC016757.1
2	239067526	239067598	73	14	7.27048e-09	5036	upstream	AC016757.1
2	228185510	228185558	49	4	3.63434e-09	4310	upstream	MFF
2	151399419	151399469	51	5	4.44089e-16	3895	upstream	RND3
2	151399362	151399418	57	5	0	3838	upstream	RND3
2	122498299	122498364	66	5	2.17271e-13	3801	upstream	MKI67IP
2	233387528	233387590	63	9	6.81945e-09	3114	upstream	CHRND
2	241496549	241496641	93	7	4.60169e-09	2831	upstream	DUSP28
2	242714465	242714539	75	3	1.36904e-11	1702	upstream	GAL3ST2
2	233389056	233389159	104	11	6.57279e-09	1545	upstream	CHRND
2	162271297	162271367	71	12	1.64521e-09	1239	upstream	TBR1
2	72376250	72376315	66	6	5.2743e-11	1084	upstream	CYP26B1
2	75427874	75427933	60	7	3.39012e-11	1049	upstream	TACR1
2	232645554	232645613	60	9	0	769	upstream	COPS7B
2	131100479	131100538	60	5	5.85435e-10	558	upstream	CCDC115
2	164592794	164592858	65	10	5.55112e-16	273	upstream	FIGN
2	219724354	219724398	45	9	5.92792e-09	147	upstream	WNT6
2	9346709	9346759	51	12	2.22045e-16	136	upstream	ASAP2
2	238499464	238499533	70	3	8.79885e-12	131	upstream	AC104667.3
2	100106496	100106547	52	13	1.18638e-12	0	-	REV1
2	175870044	175870153	110	19	0	-52	-	CHN1
2	232348286	232348329	44	8	2.22045e-16	-65	on_intron	NCL
2	27665237	27665315	79	11	3.88578e-15	-81	exon_internal	KRTCAP3
2	75426735	75426840	106	11	5.61329e-09	-90	-	TACR1
2	232348245	232348285	41	4	2.22045e-16	-106	on_intron	NCL
2	101869184	101869377	194	28	4.44089e-16	-112	-	C2orf29
2	9143797	9143875	79	15	6.56469e-09	-144	on_exon	MBOAT2
2	42721082	42721148	67	12	9.57234e-13	-154	on_exon	KCNG3
2	241395944	241396024	81	3	3.76606e-09	-186	on_intron	AC110619.2
2	43453524	43453579	56	8	1.89626e-10	-223	on_exon	ZFP36L2
2	228190026	228190092	67	7	1.55431e-15	-224	on_exon	MFF
2	241499657	241499708	52	10	3.33067e-16	-236	on_intron	DUSP28
2	9983643	9983723	81	13	2.73081e-10	-239	exon_intron_boundary	TAF1B
2	175869792	175869848	57	9	1.96065e-13	-304	on_exon	CHN1
2	42275422	42275466	45	5	3.81609e-11	-305	on_exon	PKDCC
2	239009050	239009145	96	9	1.3029e-09	-346	on_exon	ESPNL
2	100106139	100106195	57	10	0	-357	on_intron	REV1
2	70121010	70121065	56	8	0	-372	on_exon	SNRNP27
2	97202842	97202896	55	7	7.4365e-11	-415	on_intron	ARID5A
2	27665584	27665649	66	8	6.66134e-16	-415	exon_intron_boundary	KRTCAP3
2	23608432	23608521	90	11	2.33147e-15	-432	on_exon	KLHL29
2	136743225	136743277	53	8	5.80528e-09	-444	exon_intron_boundary	DARS
2	231729731	231729822	92	11	1.54331e-09	-467	on_exon	ITM2C
2	25194474	25194565	92	12	5.24025e-14	-488	on_intron	DNAJC27
2	26785834	26785942	109	8	1.23962e-09	-491	on_intron	C2orf70
2	26785943	26786011	69	4	2.77556e-15	-560	on_intron	C2orf70
2	101179657	101179746	90	13	6.52724e-09	-593	on_intron	PDCL3
2	11809695	11809797	103	14	2.22045e-16	-594	on_exon	NTSR2
2	241395420	241395520	101	10	1.28664e-10	-710	on_intron	AC110619.2
2	239197968	239198012	45	3	1.79625e-09	-774	on_intron	PER2
2	238768243	238768324	82	15	0	-787	on_intron	RAMP1
2	71128607	71128690	84	11	1.11022e-15	-969	on_intron	VAX2
2	42276109	42276170	62	3	2.15256e-10	-1009	on_intron	PKDCC
2	191512533	191512600	68	5	5.55112e-16	-1127	on_intron	NAB1
2	191512601	191512665	65	4	6.97422e-10	-1192	on_intron	NAB1
2	101180397	101180465	69	3	8.31214e-10	-1312	on_intron	PDCL3
2	42719886	42719977	92	14	0	-1350	intron_exon_boundary	KCNG3
2	56412566	56412629	64	3	1.04361e-14	-1370	on_intron	CCDC85A
2	9615121	9615178	58	11	0	-1390	on_intron	IAH1
2	71129058	71129133	76	6	2.11386e-13	-1412	on_intron	VAX2
2	152954146	152954238	93	7	5.55112e-16	-1446	on_intron	CACNB4
2	70122252	70122344	93	13	2.22045e-16	-1651	on_exon	SNRNP27
2	238769342	238769418	77	4	0	-1881	on_intron	RAMP1
2	9615722	9615788	67	6	0	-2000	on_intron	IAH1
2	43451544	43451592	49	7	1.31215e-08	-2203	on_exon	ZFP36L2
2	45171376	45171423	48	4	2.71519e-11	-2520	on_intron	SIX3
2	46523500	46523548	49	5	1.9984e-15	-2741	on_intron	EPAS1
2	74729418	74729496	79	9	6.94378e-12	-2773	on_intron	LBX2
2	60777377	60777424	48	12	3.05328e-09	-3324	on_intron	BCL11A
2	72371793	72371837	45	3	1.10856e-09	-3373	on_intron	CYP26B1
2	241530181	241530241	61	4	0	-4107	intron_exon_boundary	CAPN10
2	238504086	238504143	58	4	2.68507e-12	-4479	on_intron	AC104667.3
2	232651034	232651108	75	10	9.99012e-11	-4726	on_intron	COPS7B
2	74726983	74727036	54	8	8.88178e-16	-5208	on_intron	LBX2
2	239014711	239014774	64	5	6.55032e-15	-5975	on_intron	ESPNL
2	242504119	242504186	68	5	3.97393e-12	-6049	on_intron	BOK
2	241829648	241829705	58	5	8.88178e-16	-6657	on_intron	C2orf54
2	162279889	162279951	63	10	1.40089e-08	-7345	on_exon	TBR1
2	171678685	171678750	66	8	4.20368e-10	-9026	on_intron	GAD1
2	56420296	56420341	46	3	1.55431e-15	-9082	on_exon	CCDC85A
2	174229554	174229615	62	4	7.4607e-14	-10066	on_exon	CDCA7
2	171679761	171679828	68	7	1.48379e-10	-10104	on_intron	GAD1
2	241537401	241537455	55	3	7.49933e-12	-11321	on_exon	CAPN10
2	231742250	231742402	153	8	1.23886e-08	-13047	on_intron	ITM2C
2	219738305	219738368	64	12	2.22045e-16	-13823	on_exon	WNT6
2	3658886	3658964	79	8	0	-16537	on_intron	COLEC11
2	3658965	3659022	58	4	1.93112e-12	-16595	on_intron	COLEC11
2	234847740	234847791	52	7	0	-21747	on_exon	TRPM8
2	27008879	27008940	62	11	2.22045e-15	-21782	on_intron	CENPA
2	27009690	27009761	72	4	5.39951e-10	-22603	on_intron	CENPA
2	241733971	241734030	60	4	8.26561e-13	-25753	on_intron	KIF1A
2	242742547	242742598	52	3	2.12749e-09	-26357	on_intron	GAL3ST2
2	233497950	233498042	93	12	6.34733e-09	-27274	on_intron	EFHD1
2	233499539	233499587	49	4	7.7802e-10	-28819	on_intron	EFHD1
2	102710330	102710396	67	5	1.22125e-15	-29391	on_intron	IL1R1
2	242212853	242212931	79	7	1.22125e-15	-43622	on_intron	HDLBP
2	241459847	241459908	62	5	1.9984e-15	-48778	on_exon	ANKMY1
2	241459753	241459846	94	13	0	-48872	intron_exon_boundary	ANKMY1
2	102737552	102737661	110	3	0	-56656	on_intron	IL1R1
2	241696404	241696466	63	3	0	-63320	on_intron	KIF1A
2	3317710	3317763	54	5	0	-63942	on_intron	TSSC1
2	109541810	109541867	58	4	1.11022e-16	-64017	on_intron	EDAR
2	46588339	46588399	61	3	0	-67592	on_intron	EPAS1
2	11885321	11885426	106	3	6.26099e-12	-67704	on_intron	LPIN1
2	3313469	3313551	83	6	0	-68183	on_intron	TSSC1
2	242009863	242009941	79	7	0	-71685	on_intron	SNED1
2	242180124	242180195	72	6	0	-76351	on_intron	HDLBP
2	106438334	106438382	49	3	0	-77027	on_intron	NCK2
2	209208647	209208700	54	5	1.11022e-16	-77708	on_intron	PIKFYVE
2	234908135	234908222	88	5	7.7427e-13	-82178	on_intron	TRPM8
2	162364257	162364334	78	15	8.37923e-09	-83490	on_intron	SLC4A10
2	242027886	242027965	80	5	0	-89709	on_intron	SNED1
2	23700033	23700076	44	3	0	-91987	on_intron	KLHL29
2	60687863	60687936	74	8	1.12338e-09	-92838	on_exon	BCL11A
2	106467706	106467811	106	9	8.88178e-16	-106456	on_intron	NCK2
2	11925187	11925240	54	10	1.43288e-09	-107518	on_intron	LPIN1
2	85484910	85484998	89	4	3.33067e-16	-124464	on_intron	TCF7L1
2	85531418	85531469	52	6	2.9214e-11	-170935	exon_intron_boundary	TCF7L1
2	173800952	173801018	67	3	6.66134e-16	-201015	on_intron	RAPGEF4
2	152732332	152732380	49	6	1.98502e-10	-223260	on_intron	CACNB4
2	162838347	162838414	68	6	3.33067e-15	-557570	on_intron	SLC4A10
2	34921232	34921307	76	4	1.24197e-09	1096784	upstream	FAM98A
2	140619801	140619852	52	4	7.77156e-16	1081884	upstream	NXPH2
2	6108209	6108249	41	4	0	897689	upstream	RSAD2
2	156417667	156417735	69	4	3.33067e-16	874068	upstream	GPD2
2	154311999	154312101	103	6	0	737489	upstream	PRPF40A
2	221006435	221006501	67	4	7.77156e-16	569855	upstream	OBSL1
2	4156265	4156328	64	5	6.66134e-16	550060	upstream	RNASEH1
2	76446856	76446922	67	7	1.88416e-12	508742	upstream	C2orf3
2	184411697	184411785	89	4	5.55112e-16	508112	upstream	NCKAP1
2	96427992	96428061	70	3	7.69038e-10	503810	upstream	CIAO1
2	137343026	137343095	70	5	3.95817e-12	467292	upstream	CXCR4
2	89504750	89504860	111	7	2.71214e-09	386137	upstream	AC233264.3
2	213696684	213696753	70	9	0	293120	upstream	ERBB4
2	10572903	10572973	71	4	2.77667e-12	288803	upstream	ATP6V1C2
2	11910	11968	59	6	2.40818e-12	252173	upstream	ACP1
2	67422898	67422994	97	7	3.65386e-10	201458	upstream	ETAA1
2	163882843	163882887	45	5	6.69131e-13	187604	upstream	KCNH7
2	237587457	237587534	78	5	5.10703e-15	171273	upstream	IQCA1
2	15912045	15912099	55	3	0	168588	upstream	MYCN
2	49143214	49143284	71	8	3.7722e-12	160335	upstream	LHCGR
2	70175859	70175955	97	10	3.67494e-09	138631	upstream	PCBP1
2	207221088	207221148	61	5	4.11338e-13	138318	upstream	GPR1
2	229183974	229184036	63	5	0	137614	upstream	SPHKAP
2	95401381	95401498	118	16	1.06581e-13	135681	upstream	TEKT4
2	3496877	3496927	51	6	4.97202e-12	125869	upstream	RPS7
2	167467263	167467339	77	6	7.24387e-11	116507	upstream	SCN7A
2	154449310	154449397	88	3	1.33227e-15	113989	upstream	RPRM
2	201561849	201561955	107	3	1.33227e-15	113363	upstream	BZW1
2	183473269	183473346	78	8	1.47737e-11	107654	upstream	DNAJC10
2	167037615	167037687	73	3	0	107467	upstream	SCN1A
2	204630129	204630199	71	4	6.61583e-09	102311	upstream	CTLA4
2	20550328	20550385	58	8	8.99057e-11	96451	upstream	RHOB
2	31360384	31360447	64	7	4.81178e-10	96434	upstream	EHD3
2	39812564	39812635	72	4	1.42547e-11	79488	upstream	TMEM178
2	176122054	176122101	48	11	0	72720	upstream	ATP5G3
2	232056513	232056579	67	6	3.74903e-10	66682	upstream	HTR2B
2	216110775	216110816	42	4	0	65725	upstream	ATIC
2	175412479	175412580	102	6	0	60658	upstream	GPR155
2	27994734	27994815	82	7	4.73678e-09	56136	upstream	AC074091.13
2	233471011	233471075	65	10	7.14764e-10	55786	upstream	TIGD1
2	20306578	20306626	49	7	2.22045e-16	54790	upstream	LAPTM4A
2	196388498	196388611	114	6	3.15303e-14	52091	upstream	SLC39A10
2	122094643	122094713	71	5	0	51861	upstream	TFCP2L1
2	241034971	241035030	60	4	1.7234e-12	49483	upstream	OR6B3
2	10638072	10638147	76	9	2.44249e-13	49443	upstream	ODC1
2	65171119	65171190	72	3	2.22045e-16	44422	upstream	SLC1A4
2	91013	91094	82	7	1.39714e-08	44144	upstream	FAM110C
2	207673461	207673533	73	4	4.44089e-16	43191	upstream	MDH1B
2	225307354	225307427	74	10	5.17808e-12	40553	upstream	FAM124B
2	45878667	45878744	78	9	3.51169e-09	39364	upstream	SRBD1
2	75147549	75147616	68	5	6.39948e-09	38004	upstream	POLE4
2	71319940	71320028	89	6	0	37417	upstream	MPHOSPH10
2	233284617	233284731	115	9	1.22125e-15	36103	upstream	ALPI
2	232283639	232283699	61	5	4.61023e-09	33208	upstream	AC017104.2
2	79220986	79221051	66	5	2.66454e-15	31762	upstream	REG3G
2	102282341	102282385	45	5	1.22125e-15	30928	upstream	MAP4K4
2	224795076	224795138	63	4	2.78771e-10	26984	upstream	MRPL44
2	101409821	101409884	64	3	4.44089e-16	26731	upstream	NPAS2
2	233216689	233216762	74	9	2.22045e-16	26483	upstream	ALPP
2	96729566	96729637	72	3	3.38929e-12	24368	upstream	GPAT2
2	29117467	29117512	46	7	7.77156e-16	24301	upstream	TRMT61B
2	237051971	237052036	66	4	6.66134e-16	24055	upstream	AC079135.1
2	38624422	38624510	89	7	0	19996	upstream	ATL2
2	96971260	96971318	59	7	0	19752	upstream	ITPRIPL1
2	128439120	128439195	76	6	1.77636e-15	19403	upstream	SFT2D3
2	80549678	80549730	53	11	0	17805	upstream	LRRTM1
2	74212639	74212703	65	13	4.26821e-10	17138	upstream	TET3
2	241099073	241099162	90	4	0	15095	upstream	OTOS
2	39471379	39471435	57	5	2.22045e-16	14651	upstream	CDKL4
2	96055322	96055364	43	5	0	13106	upstream	FAHD2A
2	131862897	131862991	95	11	1.37002e-13	11865	upstream	FAM168B
2	26521360	26521433	74	6	4.79371e-11	9983	upstream	EPT1
2	33652943	33652996	54	5	2.22045e-16	8396	upstream	RASGRP3
2	8985718	8985765	48	5	1.33449e-13	7959	upstream	KIDINS220
2	128650753	128650814	62	5	6.43764e-11	7258	upstream	AMMECR1L
2	223170941	223170997	57	5	0	7227	upstream	PAX3
2	66653617	66653668	52	10	4.85292e-11	6917	upstream	MEIS1
2	109329328	109329421	94	10	3.95124e-10	6517	upstream	RANBP2
2	27891364	27891426	63	3	2.22045e-15	4689	upstream	SUPT7L
2	27440198	27440287	90	16	6.66134e-15	4373	upstream	SLC5A6
2	231829312	231829376	65	7	5.55112e-16	3532	upstream	GPR55
2	71050100	71050160	61	3	1.22973e-08	2369	upstream	CLEC4F
2	62422256	62422364	109	9	2.02949e-13	885	upstream	B3GNT2
2	26395074	26395154	81	9	4.77396e-15	807	upstream	FAM59B
2	96782762	96782816	55	8	2.854e-09	779	upstream	ADRA2B
2	95690640	95690705	66	3	2.65619e-10	718	upstream	MAL
2	62116573	62116644	72	7	8.12335e-09	635	upstream	CCT4
2	242749258	242749348	91	5	8.58202e-14	573	upstream	NEU4
2	130903133	130903201	69	4	1.2736e-08	427	upstream	CCDC74B
2	86426122	86426220	99	6	2.6853e-12	361	upstream	MRPL35
2	65283073	65283153	81	11	0	348	upstream	CEP68
2	26205940	26206023	84	4	1.55431e-15	323	upstream	KIF3C
2	26465712	26465779	68	6	0	260	upstream	HADHB
2	113403137	113403247	111	8	2.16493e-13	188	upstream	SLC20A1
2	158732546	158732602	57	9	6.36482e-10	173	upstream	ACVR1
2	160568800	160568846	47	6	1.02703e-08	155	upstream	2007-03-01
2	61108427	61108513	87	11	4.45777e-12	144	upstream	REL
2	27718216	27718306	91	9	4.996e-15	105	upstream	FNDC4
2	204400211	204400259	49	12	3.90354e-13	79	upstream	RAPH1
2	223289102	223289168	67	8	1.28807e-11	69	upstream	SGPP2
2	39664517	39664564	48	9	2.34206e-10	65	upstream	MAP4K3
2	36582907	36583009	103	19	0	61	upstream	CRIM1
2	230786890	230786981	92	8	6.40686e-10	38	upstream	FBXO36
2	9563687	9563737	51	7	0	12	upstream	ITGB1BP1
2	145090143	145090213	71	14	1.46733e-11	9	upstream	GTDC1
2	175260420	175260475	56	4	1.35635e-09	-16	-	SCRN3
2	208890239	208890289	51	6	3.10408e-11	-44	-	PLEKHM3
2	178257345	178257421	77	10	5.55112e-16	-48	-	AGPS
2	180129458	180129513	56	16	0	-58	on_exon	SESTD1
2	120770558	120770658	101	12	6.67244e-14	-76	-	EPB41L5
2	68870793	68870843	51	8	6.66134e-16	-121	on_exon	PROKR1
2	11606148	11606196	49	9	0	-148	on_exon	E2F6
2	198381297	198381361	65	4	3.37894e-11	-163	on_intron	HSPD1
2	208989059	208989159	101	7	9.73666e-14	-165	exon_intron_boundary	CRYGD
2	114647549	114647725	177	13	4.55191e-15	-187	on_exon	ACTR3
2	219157108	219157166	59	7	1.4817e-12	-200	on_intron	TMBIM1
2	74669345	74669432	88	9	6.66134e-16	-203	on_intron	RTKN
2	113341977	113342047	71	6	9.01385e-11	-229	on_exon	CHCHD5
2	27357296	27357342	47	10	5.55112e-16	-246	on_exon	PREB
2	26987336	26987405	70	5	0	-252	on_intron	C2orf18
2	203736448	203736558	111	16	5.7948e-11	-259	on_intron	ICA1L
2	239140044	239140173	130	14	1.66978e-13	-273	on_exon	AC016757.3
2	27070797	27070908	112	15	0	-292	on_intron	DPYSL5
2	237476684	237476757	74	7	3.87607e-09	-326	on_intron	CXCR7
2	172864707	172864819	113	17	1.84712e-09	-328	on_exon	METAP1D
2	20212090	20212202	113	16	1.11022e-15	-364	intron_exon_boundary	MATN3
2	219696438	219696483	46	4	2.22045e-16	-370	intron_exon_boundary	PRKAG3
2	88354863	88354976	114	11	7.74544e-10	-384	on_intron	KRCC1
2	205410834	205410902	69	9	2.97602e-10	-385	exon_intron_boundary	PARD3B
2	27851474	27851531	58	6	1.1661e-08	-404	on_intron	CCDC121
2	219536719	219536799	81	7	7.09985e-09	-414	on_exon	RNF25
2	99347097	99347148	52	6	2.17604e-14	-491	on_intron	MGAT4A
2	20424684	20424767	84	12	1.28377e-09	-509	on_exon	SDC1
2	55920523	55920582	60	5	5.12923e-14	-521	on_intron	PNPT1
2	54557701	54557747	47	8	3.50132e-10	-575	on_intron	C2orf73
2	85198724	85198815	92	16	0	-598	on_intron	KCMF1
2	198650887	198650974	88	11	3.37119e-12	-598	on_intron	BOLL
2	239148681	239148752	72	12	1.2898e-08	-621	on_exon	HES6
2	11052694	11052767	74	7	4.34605e-10	-703	on_exon	KCNF1
2	16846867	16846915	49	5	1.20697e-09	-731	on_intron	FAM49A
2	219849640	219849712	73	3	1.28826e-09	-738	on_intron	FEV
2	27530559	27530636	78	14	0	-753	on_exon	UCN
2	15731975	15732071	97	15	6.88855e-10	-768	on_exon	DDX1
2	178077961	178078062	102	18	2.22045e-16	-770	on_intron	HNRNPA3
2	211089439	211089487	49	8	1.42775e-13	-775	on_intron	ACADL
2	173940909	173940950	42	12	3.33067e-16	-786	on_intron	AC013461.1
2	88991900	88991966	67	6	5.18319e-12	-803	on_intron	RPIA
2	159314186	159314298	113	9	7.92255e-12	-821	on_intron	PKP4
2	224701889	224701973	85	14	8.93794e-09	-854	on_intron	AP1S3
2	176987918	176987998	81	10	4.55032e-09	-909	on_exon	HOXD9
2	27194361	27194441	81	6	4.61882e-09	-960	on_intron	MAPRE3
2	24582621	24582692	72	10	4.62137e-10	-961	on_intron	ITSN2
2	27651548	27651623	76	9	3.60822e-14	-965	exon_intron_boundary	NRBP1
2	30455445	30455492	48	8	5.94442e-10	-1094	on_intron	LBH
2	169313405	169313483	79	11	1.47291e-08	-1110	on_intron	CERS6
2	110873010	110873063	54	6	3.93019e-14	-1132	on_intron	MALL
2	166650049	166650142	94	6	1.25133e-08	-1142	on_intron	GALNT3
2	131514109	131514178	70	6	3.07597e-10	-1169	on_intron	FAM123C
2	3522279	3522335	57	4	1.39568e-09	-1227	on_intron	ADI1
2	201171786	201171839	54	11	3.33092e-09	-1234	on_intron	SPATS2L
2	211341126	211341344	219	19	5.7927e-09	-1249	on_exon	LANCL1
2	169103307	169103378	72	8	1.11022e-16	-1343	on_intron	STK39
2	165698493	165698576	84	11	2.12734e-10	-1695	on_intron	COBLL1
2	152144866	152144946	81	3	5.02279e-10	-1704	on_intron	NMI
2	216973947	216974013	67	10	1.23013e-13	-1825	on_exon	XRCC5
2	220107912	220107995	84	9	0	-2287	on_exon	GLB1L
2	96801785	96801842	58	3	0	-2389	on_intron	ASTL
2	219826844	219826890	47	5	1.88771e-12	-2512	-	CDK5R2
2	112898400	112898502	103	7	4.04186e-11	-2539	on_intron	FBLN7
2	99953895	99953951	57	7	5.26311e-09	-3269	on_intron	TXNDC9
2	111880299	111880349	51	12	1.17733e-10	-3393	on_intron	BCL2L11
2	219748520	219748610	91	12	1.44462e-08	-3524	on_intron	WNT10A
2	119985005	119985066	62	3	0	-3681	on_intron	STEAP3
2	227660544	227660605	62	3	2.22045e-16	-3930	on_exon	IRS1
2	242796541	242796583	43	5	1.04733e-08	-4518	on_intron	PDCD1
2	73298097	73298153	57	7	9.56329e-11	-4649	on_intron	SFXN5
2	1743815	1743861	47	3	2.22045e-16	-4808	on_intron	PXDN
2	241070879	241070937	59	3	0	-5344	on_intron	MYEOV2
2	119599865	119599910	46	4	1.51455e-09	-5388	on_exon	EN1
2	231084724	231084770	47	4	9.09166e-11	-5719	on_intron	SP110
2	200329395	200329485	91	8	8.60551e-11	-6593	on_intron	SATB2
2	197033893	197033959	67	6	0	-7333	on_intron	STK17B
2	74063754	74063805	52	3	6.50382e-10	-7718	on_intron	STAMBP
2	241513918	241513981	64	4	1.66533e-15	-8759	intron_exon_boundary	RNPEPL1
2	98963481	98963530	50	12	1.33838e-09	-8986	on_intron	AC092675.3
2	74699802	74699876	75	9	0	-10732	on_exon	CCDC142
2	98340738	98340808	71	10	0	-10784	on_exon	ZAP70
2	220072642	220072704	63	5	2.02169e-11	-12744	on_intron	ZFAND2B
2	127963489	127963565	77	8	4.44089e-16	-14164	on_intron	CYP27C1
2	27456285	27456344	60	4	4.44089e-16	-16085	on_exon	CAD
2	131129914	131130012	99	18	6.67089e-12	-16431	on_exon	PTPN18
2	219553468	219553527	60	2	0	-16777	on_exon	STK36
2	87015911	87016008	98	7	1.1724e-13	-19607	on_intron	CD8A
2	242664741	242664828	88	10	1.33227e-15	-23377	on_intron	ING5
2	163200839	163200911	73	12	2.65676e-13	-25560	on_intron	GCA
2	113267315	113267385	71	6	2.22045e-16	-27653	on_intron	TTL
2	29034082	29034132	51	7	3.25955e-09	-28748	on_intron	SPDYA
2	242284404	242284475	72	3	3.35287e-14	-29959	on_intron	2002-09-01
2	242055207	242055265	59	4	1.11022e-16	-34471	on_intron	PASK
2	87169911	87169998	88	11	1.33227e-15	-34921	on_intron	RGPD1
2	68942648	68942703	56	4	4.44089e-16	-35969	on_intron	ARHGAP25
2	71540500	71540560	61	7	5.55112e-16	-36868	on_intron	ZNF638
2	39966755	39966841	87	3	5.577e-09	-39651	on_intron	THUMPD2
2	235903101	235903216	116	7	2.22045e-16	-42598	on_intron	SH3BP4
2	73340551	73340644	94	13	8.78297e-13	-43297	on_intron	RAB11FIP5
2	200819247	200819317	71	4	1.78196e-09	-43337	on_intron	C2orf69
2	10327149	10327237	89	7	4.10783e-15	-45727	on_intron	C2orf48
2	98755429	98755485	57	5	1.52387e-08	-51905	on_intron	VWA3B
2	234737548	234737652	105	5	2.22045e-15	-53281	on_intron	HEATR7B1
2	71734216	71734285	70	3	1.11022e-16	-53432	on_intron	DYSF
2	238269119	238269175	57	3	2.8888e-13	-53898	on_intron	COL6A3
2	26045138	26045233	96	13	0	-56246	on_intron	ASXL2
2	65299163	65299225	63	3	0	-58076	on_intron	RAB1A
2	11733251	11733301	51	7	2.33489e-11	-59058	exon_intron_boundary	GREB1
2	25333070	25333130	61	3	0	-68130	on_intron	EFR3B
2	216878076	216878165	90	16	4.18889e-11	-69601	on_intron	PECR
2	39187452	39187493	42	7	2.08235e-10	-70471	on_exon	ARHGEF33
2	128366693	128366738	46	4	3.13083e-14	-73359	on_intron	MYO7B
2	86257066	86257143	78	4	6.66134e-16	-76211	on_intron	POLR1A
2	109229281	109229336	56	5	3.72556e-10	-78478	on_intron	LIMS1
2	26700315	26700391	77	6	5.55112e-16	-81250	exon_intron_boundary	OTOF
2	20768797	20768884	88	3	3.33067e-16	-82051	on_intron	HS1BP3
2	161264353	161264424	72	13	8.12683e-14	-85951	on_intron	RBMS1
2	233790639	233790711	73	5	1.09956e-12	-87342	on_intron	NGEF
2	33282816	33282911	96	7	2.22045e-16	-110871	on_intron	LTBP1
2	38265332	38265400	69	6	1.06581e-14	-115069	on_intron	FAM82A1
2	160638780	160638847	68	5	7.77156e-16	-122479	on_intron	LY75
2	233697663	233697755	93	5	3.98034e-10	-135745	on_intron	GIGYF2
2	183250790	183250840	51	6	4.63807e-12	-137128	on_intron	PDE1A
2	210782576	210782649	74	5	1.82404e-09	-145931	on_intron	UNC80
2	31231690	31231753	64	5	1.2168e-10	-146377	on_intron	GALNT14
2	198029295	198029359	65	7	6.66134e-16	-146601	on_intron	ANKRD44
2	218681477	218681560	84	4	1.1562e-10	-186240	on_intron	TNS1
2	191017714	191017781	68	6	4.81069e-11	-273445	on_intron	C2orf88
2	110034934	110035019	86	4	1.11022e-16	-289214	on_intron	SH3RF3
2	137872806	137872878	73	4	1.11022e-16	-349762	on_intron	THSD7B
2	29751968	29752017	50	4	8.20455e-14	-392463	on_intron	ALK
2	125176635	125176686	52	7	3.66374e-14	-393821	on_intron	CNTNAP5
2	46287479	46287548	70	3	9.60887e-12	-409063	on_intron	PRKCE
2	50827555	50827622	68	4	1.45883e-13	-432118	on_intron	NRXN1
2	236962013	236962101	89	8	0	-559367	on_intron	AGAP1
2	116480535	116480613	79	3	0	-1280736	on_intron	DPP10
2	141537188	141537237	50	4	1.10179e-12	-1352081	on_intron	LRP1B
3	75721828	75721873	46	6	1.25566e-13	1151538	upstream	CNTN3
3	75721656	75721740	85	13	2.10942e-15	1151366	upstream	CNTN3
3	75721563	75721606	44	6	2.90222e-09	1151273	upstream	CNTN3
3	75720119	75720175	57	4	1.22125e-15	1149829	upstream	CNTN3
3	75719149	75719238	90	5	8.27825e-10	1148859	upstream	CNTN3
3	75719086	75719148	63	5	0	1148796	upstream	CNTN3
3	75718996	75719085	90	12	6.66134e-16	1148706	upstream	CNTN3
3	75718820	75718995	176	12	0	1148530	upstream	CNTN3
3	75718630	75718754	125	14	1.33227e-15	1148340	upstream	CNTN3
3	75718530	75718629	100	13	1.55431e-15	1148240	upstream	CNTN3
3	75718482	75718529	48	3	1.22125e-15	1148192	upstream	CNTN3
3	75718387	75718481	95	8	0	1148097	upstream	CNTN3
3	75718339	75718386	48	8	nan	1148049	upstream	CNTN3
3	75718068	75718211	144	18	2.22045e-16	1147778	upstream	CNTN3
3	75716998	75717077	80	8	4.21885e-15	1146708	upstream	CNTN3
3	193858858	193858954	97	12	0	547669	upstream	FAM43A
3	75191449	75191506	58	4	4.9335e-12	521976	upstream	FRG2C
3	193922028	193922072	45	8	6.19382e-12	484551	upstream	FAM43A
3	193922116	193922160	45	8	1.74936e-11	484463	upstream	FAM43A
3	193922283	193922386	104	6	3.33067e-16	484237	upstream	FAM43A
3	193968653	193968742	90	4	1.78613e-12	437881	upstream	FAM43A
3	194014736	194014796	61	8	5.81646e-13	391827	upstream	FAM43A
3	194014797	194014857	61	5	1.62397e-09	391766	upstream	FAM43A
3	194015127	194015170	44	5	5.55112e-16	391453	upstream	FAM43A
3	194033256	194033334	79	5	5.23945e-09	373289	upstream	FAM43A
3	194040259	194040321	63	3	8.88178e-16	366302	upstream	FAM43A
3	194057585	194057647	63	3	0	348976	upstream	FAM43A
3	75445219	75445259	41	8	8.88178e-16	268223	upstream	FRG2C
3	75445260	75445319	60	5	4.44089e-16	268163	upstream	FRG2C
3	75445324	75445380	57	4	0	268102	upstream	FRG2C
3	75445428	75445476	49	6	0	268006	upstream	FRG2C
3	75445477	75445586	110	14	0	267896	upstream	FRG2C
3	75704842	75704891	50	7	5.55112e-16	8591	upstream	FRG2C
3	75707345	75707432	88	5	0	6050	upstream	FRG2C
3	75707669	75707754	86	9	1.44329e-15	5728	upstream	FRG2C
3	75707766	75707824	59	5	8.69785e-10	5658	upstream	FRG2C
3	75707825	75707899	75	4	5.55112e-16	5583	upstream	FRG2C
3	75708095	75708161	67	6	1.11022e-15	5321	upstream	FRG2C
3	194407947	194408026	80	10	0	-1403	on_exon	FAM43A
3	195590087	195590146	60	5	6.81899e-13	50940	upstream	MUC4
3	195576638	195576688	51	4	1.11022e-15	37491	upstream	MUC4
3	195509249	195509344	96	6	0	-29898	on_intron	MUC4
3	195490855	195490915	61	3	3.28071e-13	-48292	on_intron	MUC4
3	195490158	195490201	44	3	1.22125e-15	-48989	on_intron	MUC4
3	195489644	195489687	44	7	5.55112e-16	-49503	on_intron	MUC4
3	195489270	195489334	65	9	5.55112e-16	-49877	on_intron	MUC4
3	195489102	195489195	94	11	2.22045e-16	-50045	exon_intron_boundary	MUC4
3	195488521	195488595	75	4	7.98604e-10	-50626	on_intron	MUC4
3	71478205	71478272	68	4	0	324930	upstream	GPR27
3	193587448	193587542	95	9	1.44329e-15	266393	upstream	HES1
3	193587543	193587593	51	5	1.22125e-15	266342	upstream	HES1
3	193588336	193588412	77	3	4.88476e-12	265523	upstream	HES1
3	71630659	71630709	51	10	1.16573e-14	172493	upstream	GPR27
3	71633170	71633285	116	10	7.11764e-13	169917	upstream	GPR27
3	193786528	193786595	68	4	0	67340	upstream	HES1
3	193787899	193787977	79	5	2.10942e-15	65958	upstream	HES1
3	195667763	195667857	95	4	4.44089e-16	28948	upstream	TNK2
3	196763387	196763446	60	9	3.12161e-12	6701	upstream	MFI2
3	193852768	193852815	48	9	9.99201e-16	1120	upstream	HES1
3	71802176	71802280	105	8	5.55112e-16	922	upstream	GPR27
3	71803905	71803974	70	13	2.20143e-11	-772	on_exon	GPR27
3	71804136	71804192	57	8	2.04067e-10	-990	on_exon	GPR27
3	50230948	50231036	89	6	0	-1990	on_exon	GNAT1
3	50231172	50231217	46	6	1.19959e-10	-2171	intron_exon_boundary	GNAT1
3	50231218	50231312	95	10	1.11022e-15	-2266	on_exon	GNAT1
3	50231313	50231367	55	5	8.88178e-16	-2321	exon_intron_boundary	GNAT1
3	50231368	50231437	70	4	9.91476e-09	-2391	on_intron	GNAT1
3	50231438	50231490	53	5	8.69024e-10	-2444	on_intron	GNAT1
3	196750404	196750459	56	6	0	-6282	on_intron	MFI2
3	196738919	196739003	85	7	0	-17767	on_intron	MFI2
3	196738019	196738110	92	5	5.96717e-09	-18667	on_intron	MFI2
3	195619575	195619638	64	2	8.43769e-15	-19240	on_intron	TNK2
3	195618428	195618487	60	4	9.59984e-11	-20387	on_intron	TNK2
3	196729588	196729643	56	8	0	-27098	on_intron	MFI2
3	196728989	196729067	79	8	0	-27697	on_intron	MFI2
3	195602736	195602796	61	4	7.95377e-11	-36079	on_intron	TNK2
3	195595723	195595784	62	6	8.88178e-16	-43092	on_intron	TNK2
3	195595384	195595455	72	8	1.32672e-13	-43431	on_exon	TNK2
3	13246006	13246091	86	10	2.22045e-16	275134	upstream	HDAC11
3	13324340	13324387	48	9	5.278e-13	196838	upstream	HDAC11
3	13324634	13324699	66	16	7.86805e-10	196526	upstream	HDAC11
3	13346672	13346762	91	4	0	174463	upstream	HDAC11
3	32860020	32860114	95	21	0	-603	on_exon	TRIM71
3	13522011	13522063	53	11	2.97313e-09	-838	on_intron	HDAC11
3	239998	240108	111	22	7.3751e-12	-1828	on_intron	CHL1
3	32863193	32863234	42	7	0	-3723	on_intron	TRIM71
3	32863235	32863274	40	8	2.33147e-15	-3763	on_intron	TRIM71
3	32863275	32863322	48	10	0	-3811	on_intron	TRIM71
3	32870093	32870147	55	3	4.8345e-10	-10636	on_intron	TRIM71
3	280824	280902	79	3	1.85518e-13	-42622	on_intron	CHL1
3	350661	350708	48	6	1.32679e-11	-112428	on_intron	CHL1
3	350741	350819	79	6	5.51559e-13	-112539	on_intron	CHL1
3	430086	430153	68	4	9.64567e-09	-191873	on_intron	CHL1
3	164097319	164097358	40	4	2.22045e-15	3006652	upstream	SPTSSB
3	163363217	163363268	52	6	1.53033e-12	2272550	upstream	SPTSSB
3	163216775	163216869	95	9	1.03262e-12	2126108	upstream	SPTSSB
3	70246222	70246267	46	5	1.33227e-15	654489	upstream	FRMD4B
3	1497220	1497303	84	4	4.62208e-12	643195	upstream	CNTN4
3	181977519	181977588	70	5	3.74149e-10	533701	upstream	ATP11B
3	182045019	182045103	85	4	2.66986e-12	466186	upstream	ATP11B
3	125482197	125482260	64	4	2.22045e-16	205728	upstream	ROPN1B
3	14550682	14550772	91	8	0	142500	upstream	C3orf19
3	14575284	14575343	60	3	1.35958e-12	117929	upstream	C3orf19
3	126795125	126795190	66	5	0	116785	upstream	C3orf56
3	14597401	14597478	78	7	3.33067e-16	95794	upstream	C3orf19
3	14597524	14597597	74	7	2.3026e-13	95675	upstream	C3orf19
3	159482449	159482504	56	7	2.85327e-14	75147	upstream	SCHIP1
3	197371986	197372032	47	3	0	71793	upstream	BDH1
3	182441022	182441080	59	3	5.55112e-16	70209	upstream	ATP11B
3	197364452	197364498	47	3	9.99201e-16	64259	upstream	BDH1
3	197364046	197364092	47	3	1.9984e-15	63853	upstream	BDH1
3	197363952	197364045	94	3	1.72529e-13	63759	upstream	BDH1
3	126854731	126854812	82	10	5.55112e-16	57163	upstream	C3orf56
3	122785883	122785970	88	13	6.63121e-10	38432	upstream	SEMA5B
3	128764586	128764651	66	10	2.22045e-16	14960	upstream	GP9
3	128764675	128764717	43	6	4.63862e-12	14894	upstream	GP9
3	128765158	128765237	80	10	0	14374	upstream	GP9
3	128765247	128765351	105	12	4.10783e-15	14260	upstream	GP9
3	125676971	125677026	56	8	6.80773e-11	10962	upstream	ROPN1B
3	125677069	125677137	69	13	8.6646e-09	10851	upstream	ROPN1B
3	125677529	125677597	69	5	1.17906e-13	10391	upstream	ROPN1B
[truncated: 10,853 more rows]
