# Supplementary material for: Genome-wide DNA methylation map of human neutrophils reveals widespread inter-individual epigenetic variation
Source: Sci Rep. 2015 Nov 27;5:17328. doi: 10.1038/srep17328 (PMC4661471; doi:10.1038/srep17328)
Supplement: Supplementary Information [file srep17328-s3.xlsx]

## Sheet: Regulatory features
Description: The overlap of different category of iVMFs ( promoter, gene body and distant) with regulatory features in the genome. Only the strong overlapped regions for K6562 cells were considered for this analysis. The scale of overlap shown here are 0 to 1 ( where 1 correpond to 100% of regions overlapped). The P- value described here are calculated with Chi Square test with Yates correction. …
	Promoter					Gene body					Distant
Features	iVMF	non-iVMF	P value	Enriched/Depleted		iVMF	non-iVMF	P value	Enriched/Depleted		iVMF	non-iVMF	P value	Enriched/Depleted
Weakly Transcribed	0.1	0.07	0.001	Enriched		0.2	0.14	0.0001	Enriched		0.1	0.1	0.6223	Not significant
DNase hotspot	0.17	0.15	0.124	Not significant		0.047	0.053	0.0708	Not significant		0.05	0.05	0.9513	Not significant
Conservation	0.17	0.15	0.124	Not significant		0.269	0.262	0.2977	Not significant		0.07	0.1	0.0001	Depleted
Strong enhancer	0.04	0.05	0.3767	Not significant		0.029	0.033	0.1433	Not significant		0.03	0.02	0.2541	Not significant
weak enhancer	0.07	0.07	0.9938	Not significant		0.019	0.02	0.4635	Not significant		0.03	0.03	0.1029	Not significant
Insulator	0.02	0.02	0.362	Not significant		0.024	0.024	0.9938	Not significant		0.03	0.04	0.0103	Depleted
Polycomb repressed	0.1	0.13	0.0026	Depleted		0.15	0.17	0.0043	Depleted		0.2	0.22	0.0004	Depleted
Heterochromatin	0.19	0.18	0.4523	Not significant		0.24	0.22	0.0004	Enriched		0.38	0.34	0.0001	Enriched
	Promoter					Gene body					Distant
Features	iVMF	non-iVMF	P value	Enriched/Depleted		iVMF	non-iVMF	P value	Enriched/Depleted		iVMF	non-iVMF	P value	Enriched/Depleted
Any repeat	0.17	0.11	0.0001	Enriched		0.12	0.1	0.0001	Enriched		0.28	0.23	0.0001	Enriched
SINE	0.07	0.06	0.0298	Enriched		0.045	0.052	0.0319	Depleted		0.08	0.1	0.0007	Depleted
LINE	0.01	0.01	0.4204	Not significant		0.016	0.01	0.0001	Enriched		0.03	0.02	0.0007	Enriched
Simple repeat	0.02	0.01	0.0001	Enriched		0.015	0.006	0.0001	Enriched		0.008	0.004	0.0014	Enriched
LTR	0.03	0.01	0.0001	Enriched		0.018	0.01	0.0001	Enriched		0.12	0.07	0.0001	Enriched
	Promoter					Gene body					Distant
Features	iVMF	non-iVMF	P value	Enriched/Depleted		iVMF	non-iVMF	P value	Enriched/Depleted		iVMF	non-iVMF	P value	Enriched/Depleted
H3K9ac	0.51	0.52	0.45	Not significant		0.27	0.35	0.0001	Depleted		0.17	0.19	0.0019	Depleted
H3K27ac	0.46	0.47	0.5686	Not significant		0.26	0.32	0.0001	Depleted		0.15	0.16	0.0031	Depleted
H3K4me1	0.33	0.37	0.0189	Depleted		0.28	0.32	0.0001	Depleted		0.2	0.23	0.0001	Enriched
H3K4me2	0.56	0.59	0.0276	Depleted		0.31	0.39	0.0001	Depleted		0.23	0.26	0.0001	Depleted
H3K4me3	0.53	0.56	0.0901	Not significant		0.29	0.37	0.0001	Depleted		0.19	0.22	0.0001	Depleted
H3K9me1	0.48	0.52	0.0219	Depleted		0.52	0.53	0.0508	Not significant		0.38	0.4	0.0071	Depleted
H3K9me3	0.23	0.2	0.0476	Enriched		0.18	0.18	0.6984	Not significant		0.23	0.2	0.0001	Enriched
H3K27me3	0.33	0.38	0.0013	Depleted		0.37	0.39	0.0021	Depleted		0.46	0.48	0.033	Depleted
H3K36me3	0.36	0.33	0.0439	Enriched		0.33	0.33	0.6368	Not significant		0.12	0.13	0.0331	Depleted
H3K79me2	0.41	0.4	0.3438	Not significant		0.27	0.32	0.0001	Depleted		0.11	0.13	0.0003	Depleted
H4K20me1	0.56	0.61	0.0024	Depleted		0.63	0.65	0.0003	Depleted		0.47	0.53	0.0001	Depleted
H2AZ	0.59	0.6	0.8678	Not significant		0.32	0.39	0.0001	Depleted		0.3	0.31	0.2174	Not significant

## Sheet: Transcription Factors
Description: The overlap of different category of iVMFs ( promoter, gene body and distant) with 20 common transcription factors in the genome. Only the strong overlapped regions for K6562 cells were considered for this analysis. The scale of overlap shown here are 0 to 1 ( where 1 correpond to 100% of regions overlapped). The p value described here are calculated with Chi Square test with Yates c…
	Promoter					Gene body					Distant
Features	iVMF	non-iVMF	P value	Enriched/Depleted		iVMF	non-iVMF	P value	Enriched/Depleted		iVMF	non-iVMF	P value	Enriched/Depleted
GABP	0.136	0.141	0.6918	Not significant		0.049	0.057	0.0204	Depleted		0.038	0.03	0.0096	Enriched
PU1	0.07	0.055	0.0342	Enriched		0.022	0.025	0.2391	Not significant		0.033	0.018	0.0001	Enriched
Max	0.332	0.353	0.1466	Not significant		0.17	0.2	0.0001	Depleted		0.1	0.11	0.0403	Depleted
BCLAF1	0.027	0.027	0.9925	Not significant		0.01	0.013	0.1067	Not significant		0.011	0.005	0.0001	Enriched
SRF	0.063	0.058	0.605	Not significant		0.016	0.018	0.2234	Not significant		0.017	0.009	0.0001	Enriched
YY1	0.359	0.365	0.6926	Not significant		0.17	0.22	0.0001	Depleted		0.09	0.12	0.0001	Depleted
TAF1	0.288	0.285	0.8706	Not significant		0.12	0.15	0.0001	Depleted		0.06	0.07	0.0254	Depleted
CTCF	0.331	0.327	0.8256	Not significant		0.22	0.26	0.0001	Depleted		0.19	0.21	0.0015	Depleted
SIX5	0.036	0.039	0.5564	Not significant		0.01	0.01	0.8604	Not significant		0.023	0.006	0.0001	Enriched
USF1	0.089	0.103	0.0041	Depleted		0.04	0.04	0.9938	Not significant		0.032	0.027	0.0288	Enriched
EGR1	0.28	0.29	0.7487	Not significant		0.13	0.15	0.0001	Depleted		0.077	0.092	0.0017	Depleted
ATF3	0.11	0.11	0.7486	Not significant		0.036	0.044	0.0052	Depleted		0.033	0.026	0.0087	Enriched
ETS1	0.18	0.2	0.2397	Not significant		0.08	0.11	0.0001	Depleted		0.04	0.05	0.1467	Not significant
SIN3AK20	0.04	0.04	0.9925	Not significant		0.016	0.019	0.0596	Not significant		0.013	0.007	0.0002	Enriched
MEF2A	0.006	0.007	0.8683	Not significant		0.003	0.003	0.9938	Not significant		0.012	0.004	0.0001	Enriched
NRSF	0.146	0.154	0.4727	Not significant		0.07	0.08	0.0001	Depleted		0.04	0.04	0.6205	Not significant
SP1	0.025	0.024	0.9612	Not significant		0.01	0.01	0.6005	Not significant		0.004	0.004	0.9938	Not significant
Pol2b	0.57	0.56	0.43	Not significant		0.47	0.5	0.0022	Depleted		0.27	0.29	0.0405	Depleted
Kaiso	0.027	0.016	0.0119	Enriched		0.007	0.005	0.02	Enriched		0.03	0.01	0.0001	Enriched
Rad21	0.039	0.037	0.7848	Not significant		0.019	0.023	0.0516	Not significant		0.029	0.033	0.3489	Not significant
