# Supplementary material for: Genome-wide DNA methylation map of human neutrophils reveals widespread inter-individual epigenetic variation
Source: Sci Rep. 2015 Nov 27;5:17328. doi: 10.1038/srep17328 (PMC4661471; doi:10.1038/srep17328)
Supplement: Supplementary Information [file srep17328-s4.xlsx]

## Sheet: Overallist of Candidate genes
Gene	iVMFs for a gene/investigated fragment for that gene	Variation score (VS)	Genes that showed VS of 0.5 or more are highlighted in yellow.
FRG2C	12/12	1
DHX32-FANK1	11/11	1
HOXA5	6/6	1
SLC47A2	5/5	1
EML3	5/5	1
CMYA5	5/5	1
AC073263.1	5/5	1
ZSWIM4	4/4	1
RBMXL2	4/4	1
PRRX2	4/4	1
PRPF6	4/4	1
MAP1LC3C	4/4	1
KIAA0408	4/4	1
KCNK15	4/4	1
HOOK2	4/4	1
GHITM	4/4	1
ZNF714	3/3	1
ZNF492	3/3	1
YJEFN3	3/3	1
UTP11L	3/3	1
UNC13D	3/3	1
TSPAN31	3/3	1
SLC2A9	3/3	1
PTCHD3	3/3	1
PRRT1	3/3	1
PRCP	3/3	1
NDUFC2	3/3	1
MEPCE	3/3	1
MCHR1	3/3	1
MCC	3/3	1
LRRC37B	3/3	1
LDB3	3/3	1
KCNK3	3/3	1
HLA-DPB1	3/3	1
FOXD4	3/3	1
FCGR3A	3/3	1
ELMO3	3/3	1
CEP76	3/3	1
CCDC77	3/3	1
CCDC17	3/3	1
C2orf81	3/3	1
C1orf106	3/3	1
APOB	3/3	1
ANKRD30B	3/3	1
ADAMTS14	3/3	1
ACAP3	3/3	1
AC110080.1	7/8	0.875
CACNA1A	12/14	0.857
ZNF385A	6/7	0.857
SUSD1	6/7	0.857
NSUN2	6/7	0.857
MMP21	6/7	0.857
STK3	5/6	0.833
SKA3	5/6	0.833
RNPC3	5/6	0.833
LTB4R2	5/6	0.833
LAMA4	5/6	0.833
ANAPC2	5/6	0.833
AC110781.3	5/6	0.833
BAGE4	9/11	0.818
ZNF595	8/10	0.8
ZNF578	4/5	0.8
ZNF331	4/5	0.8
WDR27	4/5	0.8
VWF	4/5	0.8
USP14	4/5	0.8
TMEM126B	4/5	0.8
TAPT1	4/5	0.8
SRP14	4/5	0.8
PRRT3	4/5	0.8
M6PR	4/5	0.8
GP9	4/5	0.8
FGD4	4/5	0.8
ENOSF1	4/5	0.8
CCDC102A	4/5	0.8
C9orf51	4/5	0.8
C19orf73	4/5	0.8
ATP11B	4/5	0.8
AC083864.4	4/5	0.8
AC027763.2	4/5	0.8
AC233263.1	22/28	0.786
ANKRD30BL	18/23	0.783
RP11-683L23.1	7/9	0.778
PLAGL1	7/9	0.778
MEST	7/9	0.778
AADAT	7/9	0.778
RP3-377D14.1	10/13	0.769
RP11-262H14.4	9/12	0.75
CRTC1	9/12	0.75
C2orf27B	9/12	0.75
OR4M2	6/8	0.75
GRIK5	6/8	0.75
GNAT1	6/8	0.75
FAM75A6	6/8	0.75
AC006455.1	6/8	0.75
ZNF573	3/4	0.75
ZNF347	3/4	0.75
ZNF267	3/4	0.75
ZNF25	3/4	0.75
ZDBF2	3/4	0.75
WDR88	3/4	0.75
VPS53	3/4	0.75
UBE2V2	3/4	0.75
TRPM2	3/4	0.75
TAS1R1	3/4	0.75
STX1B	3/4	0.75
SHQ1	3/4	0.75
SFTA2	3/4	0.75
RGPD8	3/4	0.75
RBAK	3/4	0.75
PXDNL	3/4	0.75
POU5F1	3/4	0.75
PLCD3	3/4	0.75
PLCB1	3/4	0.75
PAQR9	3/4	0.75
PANK4	3/4	0.75
PANK1	3/4	0.75
OR52K2	3/4	0.75
NUP50	3/4	0.75
LRRTM4	3/4	0.75
KCNS1	3/4	0.75
KCNN4	3/4	0.75
INPP5E	3/4	0.75
IFITM3	3/4	0.75
HSF5	3/4	0.75
HK2	3/4	0.75
GPR75	3/4	0.75
FZD5	3/4	0.75
FRG2	3/4	0.75
FAM176B	3/4	0.75
FAM101B	3/4	0.75
DOK2	3/4	0.75
CYP2E1	3/4	0.75
CHST1	3/4	0.75
CHRNA7	3/4	0.75
CDCA7L	3/4	0.75
C21orf56	3/4	0.75
C1orf192	3/4	0.75
C10orf25	3/4	0.75
ASB13	3/4	0.75
ARL5C	3/4	0.75
AP002414.1	3/4	0.75
ANKRD18A	3/4	0.75
ANKFY1	3/4	0.75
AGTR1	3/4	0.75
ACVR2A	3/4	0.75
AC073063.1	3/4	0.75
ABAT	3/4	0.75
C17orf97	11/15	0.733
ZNF519	5/7	0.714
TACSTD2	5/7	0.714
S100P	5/7	0.714
PSMC4	5/7	0.714
OCIAD2	5/7	0.714
HOXB3	5/7	0.714
GTF3C5	5/7	0.714
GNS	5/7	0.714
FBXO41	5/7	0.714
DTL	5/7	0.714
CCDC166	5/7	0.714
C8orf73	5/7	0.714
C19orf68	5/7	0.714
C14orf2	5/7	0.714
RABL2A	7/10	0.7
PARD6G	7/10	0.7
GGN	7/10	0.7
FAM138C	7/10	0.7
ZFYVE28	9/13	0.692
PKP3	9/13	0.692
C9orf102	9/13	0.692
GDF7	11/16	0.688
C16orf91	11/16	0.688
FAM182B	24/35	0.686
AC133561.2	12/18	0.667
NEURL1B	8/12	0.667
NEURL	8/12	0.667
HKR1	8/12	0.667
FAM27B	8/12	0.667
DUSP22	8/12	0.667
ARMC3	8/12	0.667
SEH1L	6/9	0.667
NT5C1B	6/9	0.667
NBPF24	6/9	0.667
HSPB6	6/9	0.667
FAM53A	6/9	0.667
ZFP37	4/6	0.667
ZC3H12D	4/6	0.667
TFAP2E	4/6	0.667
SCARF2	4/6	0.667
RLTPR	4/6	0.667
PLEKHH3	4/6	0.667
PAM	4/6	0.667
NXNL2	4/6	0.667
MYO15A	4/6	0.667
MYL5	4/6	0.667
MICB	4/6	0.667
KIAA1161	4/6	0.667
KCNA3	4/6	0.667
JPH2	4/6	0.667
GAL3ST1	4/6	0.667
EPB41L3	4/6	0.667
EID3	4/6	0.667
CCDC144NL	4/6	0.667
C6orf145	4/6	0.667
C20orf134	4/6	0.667
CNTN3	15/23	0.652
GNAS	21/33	0.636
C8orf22	7/11	0.636
SNRPN	5/8	0.625
PDXDC1	5/8	0.625
PARP11	5/8	0.625
NLRP1	5/8	0.625
CMPK2	5/8	0.625
C19orf77	5/8	0.625
BASP1	5/8	0.625
ZBTB46	8/13	0.615
LRFN1	8/13	0.615
FRG1B	8/13	0.615
AL137798.1	8/13	0.615
HEATR2	11/18	0.611
SP6	9/15	0.6
MUC4	9/15	0.6
C7orf50	9/15	0.6
ANKRD65	9/15	0.6
RPH3AL	6/10	0.6
NPAS3	6/10	0.6
MFI2	6/10	0.6
FASTKD3	6/10	0.6
C14orf162	6/10	0.6
ZSCAN1	3/5	0.6
ZNF786	3/5	0.6
ZNF570	3/5	0.6
ZIM2	3/5	0.6
XYLT1	3/5	0.6
WDR38	3/5	0.6
USP41	3/5	0.6
TWF1	3/5	0.6
TUBA3D	3/5	0.6
TMPRSS9	3/5	0.6
TMEM78	3/5	0.6
THG1L	3/5	0.6
ST8SIA6	3/5	0.6
RUSC2	3/5	0.6
RPN1	3/5	0.6
PSD4	3/5	0.6
PRR14	3/5	0.6
OLIG1	3/5	0.6
NRBP2	3/5	0.6
NPIPP1	3/5	0.6
NOM1	3/5	0.6
NISCH	3/5	0.6
NAPRT1	3/5	0.6
MED31	3/5	0.6
LRFN4	3/5	0.6
KBTBD8	3/5	0.6
GUCY1B3	3/5	0.6
GCNT7	3/5	0.6
FN3K	3/5	0.6
EGR2	3/5	0.6
DZIP1	3/5	0.6
DPPA3	3/5	0.6
DMPK	3/5	0.6
CSDA	3/5	0.6
CCDC158	3/5	0.6
CCBE1	3/5	0.6
CALCA	3/5	0.6
C2orf84	3/5	0.6
C1QTNF5	3/5	0.6
C17orf57	3/5	0.6
C17orf104	3/5	0.6
C15orf27	3/5	0.6
C11orf82	3/5	0.6
ADAMTS8	3/5	0.6
AC092118.1	3/5	0.6
AC022148.1	3/5	0.6
CR381653.1	26/44	0.591
TSHZ1	7/12	0.583
AC005481.5	7/12	0.583
HAAO	11/19	0.579
INSIG2	8/14	0.571
HDAC4	8/14	0.571
ZNF707	4/7	0.571
ZNF296	4/7	0.571
TRPM4	4/7	0.571
TDRD6	4/7	0.571
SYTL1	4/7	0.571
SPATA3	4/7	0.571
SCHIP1	4/7	0.571
RP11-831A10.1	4/7	0.571
RFPL2	4/7	0.571
RAB36	4/7	0.571
POM121L4P	4/7	0.571
PHYHIP	4/7	0.571
KLHL30	4/7	0.571
KIAA1609	4/7	0.571
GPR44	4/7	0.571
EVI5L	4/7	0.571
DTNB	4/7	0.571
DOCK5	4/7	0.571
CA5A	4/7	0.571
AC133485.1	4/7	0.571
RYR1	5/9	0.556
RUFY4	5/9	0.556
NSD1	5/9	0.556
LHPP	5/9	0.556
IFITM5	5/9	0.556
GAB4	5/9	0.556
EXOC3L2	5/9	0.556
CFD	5/9	0.556
C18orf1	5/9	0.556
ZNF727	12/22	0.545
CACNA2D4	6/11	0.545
PANX2	7/13	0.538
GPIHBP1	7/13	0.538
AC131097.4	15/28	0.536
NFIA	8/15	0.533
TSNARE1	10/19	0.526
ESYT2	10/19	0.526
DUX4L7	10/20	0.5
CERS1	9/18	0.5
CHCHD2	8/16	0.5
SH3BP2	7/14	0.5
RP5-915N17.9	6/12	0.5
PTPN2	6/12	0.5
POMC	6/12	0.5
DAGLA	6/12	0.5
AL355149.1	6/12	0.5
ZNF131	5/10	0.5
SPSB1	5/10	0.5
SDHAF1	5/10	0.5
RBM11	5/10	0.5
NDUFS8	5/10	0.5
LCORL	5/10	0.5
GRIN3B	5/10	0.5
GRB10	5/10	0.5
ERF	5/10	0.5
DTX1	5/10	0.5
CHL1	5/10	0.5
CELF2	5/10	0.5
C1QTNF9B	5/10	0.5
ZNF497	4/8	0.5
ZNF184	4/8	0.5
UGGT2	4/8	0.5
TUBA3C	4/8	0.5
TLE1	4/8	0.5
TBC1D22A	4/8	0.5
TAF4	4/8	0.5
SMYD4	4/8	0.5
SERPINB5	4/8	0.5
RRBP1	4/8	0.5
ROPN1B	4/8	0.5
PPP2R2A	4/8	0.5
NXN	4/8	0.5
NDUFA10	4/8	0.5
MXD3	4/8	0.5
LHX8	4/8	0.5
KLF11	4/8	0.5
KIAA0930	4/8	0.5
HJURP	4/8	0.5
GOLGA6L1	4/8	0.5
GMDS	4/8	0.5
GALNTL5	4/8	0.5
GALNT8	4/8	0.5
FGF19	4/8	0.5
FCN1	4/8	0.5
F12	4/8	0.5
ENDOV	4/8	0.5
EBF4	4/8	0.5
CXXC1	4/8	0.5
CDX1	4/8	0.5
CCDC57	4/8	0.5
C7orf29	4/8	0.5
C3orf56	4/8	0.5
C2orf27A	4/8	0.5
C10orf47	4/8	0.5
ASAH2B	4/8	0.5
APBA2	4/8	0.5
AP000783.1	4/8	0.5
AL162431.1	4/8	0.5
AF186192.1	4/8	0.5
ZNF273	3/6	0.5
ZNF232	3/6	0.5
UNC5B	3/6	0.5
UBE3C	3/6	0.5
TRIM27	3/6	0.5
TPMT	3/6	0.5
TNIP2	3/6	0.5
TMEM190	3/6	0.5
TMEM106C	3/6	0.5
TLE2	3/6	0.5
TECR	3/6	0.5
SYT15	3/6	0.5
SORBS2	3/6	0.5
SMUG1	3/6	0.5
SLC35B3	3/6	0.5
SH2B2	3/6	0.5
SGOL1	3/6	0.5
SCLT1	3/6	0.5
SALL4	3/6	0.5
RPS24	3/6	0.5
RP11-696L21.1	3/6	0.5
RNF111	3/6	0.5
RBBP9	3/6	0.5
RANBP9	3/6	0.5
PTPLB	3/6	0.5
PRKCQ	3/6	0.5
PNPLA6	3/6	0.5
PDIA6	3/6	0.5
PARVB	3/6	0.5
PARP4	3/6	0.5
NPEPL1	3/6	0.5
NPBWR2	3/6	0.5
NOP14	3/6	0.5
NFKBIE	3/6	0.5
MLL4	3/6	0.5
MARCKS	3/6	0.5
LRIT1	3/6	0.5
LAPTM4B	3/6	0.5
KCNA1	3/6	0.5
IMPAD1	3/6	0.5
GPNMB	3/6	0.5
GJA3	3/6	0.5
FBXL14	3/6	0.5
DHX30	3/6	0.5
DCBLD1	3/6	0.5
CYFIP1	3/6	0.5
CT62	3/6	0.5
CRAT	3/6	0.5
COL9A2	3/6	0.5
COL27A1	3/6	0.5
CLDN23	3/6	0.5
CEP55	3/6	0.5
CDH12	3/6	0.5
CCNYL1	3/6	0.5
C17orf76	3/6	0.5
BGLAP	3/6	0.5
ATHL1	3/6	0.5
AL713998.1	3/6	0.5
ACCN2	3/6	0.5
AC064874.1	3/6	0.5
AC010336.1	3/6	0.5
LPCAT1	11/23	0.478
STK32C	10/21	0.476
CELSR1	9/19	0.474
RP11-736N17.6	8/17	0.471
PALM	8/17	0.471
RASA3	15/32	0.469
LINC00273	21/45	0.467
POTEC	7/15	0.467
GSDMD	7/15	0.467
KLHDC7A	6/13	0.462
FTCD	6/13	0.462
CDH9	6/13	0.462
C9orf86	6/13	0.462
C9orf167	6/13	0.462
ARL4D	6/13	0.462
C22orf34	10/22	0.455
ZNF98	5/11	0.455
RSPH1	5/11	0.455
HNRNPA1	5/11	0.455
DPEP1	5/11	0.455
C8orf82	5/11	0.455
C14orf144	5/11	0.455
AC093802.1	5/11	0.455
FRG1	9/20	0.45
FAM120B	16/36	0.444
ZNF696	8/18	0.444
SUN1	8/18	0.444
ZNF423	4/9	0.444
ZFAT	4/9	0.444
ZADH2	4/9	0.444
SLC6A18	4/9	0.444
RIN2	4/9	0.444
RCOR2	4/9	0.444
RAB11FIP3	4/9	0.444
PTGDS	4/9	0.444
PPP1R3D	4/9	0.444
PPAP2C	4/9	0.444
OTUD7A	4/9	0.444
KLHL23	4/9	0.444
KLHDC7B	4/9	0.444
GPRIN2	4/9	0.444
FGFR1OP	4/9	0.444
ETS2	4/9	0.444
CCT8L2	4/9	0.444
LTBP3	7/16	0.438
ARHGEF10	10/23	0.435
CTDP1	16/37	0.432
TMEM185B	12/28	0.429
P2RX2	9/21	0.429
LL22NC03-75H12.2	9/21	0.429
GPR27	6/14	0.429
WWC2	3/7	0.429
WIZ	3/7	0.429
WAPAL	3/7	0.429
TUBA3E	3/7	0.429
TNKS1BP1	3/7	0.429
TMTC4	3/7	0.429
TMEM121	3/7	0.429
TECPR2	3/7	0.429
ST14	3/7	0.429
SOX14	3/7	0.429
SNX16	3/7	0.429
SLC8A3	3/7	0.429
SHE	3/7	0.429
RTN4RL1	3/7	0.429
RPL21	3/7	0.429
RP11-1286E23.4	3/7	0.429
RP1-32I10.10	3/7	0.429
PYGB	3/7	0.429
PPAPDC3	3/7	0.429
PLIN4	3/7	0.429
PLD5	3/7	0.429
PIGQ	3/7	0.429
PBX3	3/7	0.429
PABPC3	3/7	0.429
MAP3K9	3/7	0.429
LYPD6	3/7	0.429
LAPTM5	3/7	0.429
JSRP1	3/7	0.429
IMP4	3/7	0.429
IL4I1	3/7	0.429
IGFBP7	3/7	0.429
ICA1	3/7	0.429
GRM7	3/7	0.429
FOXN1	3/7	0.429
FLRT1	3/7	0.429
EP300	3/7	0.429
ENDOD1	3/7	0.429
EHBP1L1	3/7	0.429
EGFLAM	3/7	0.429
ECHDC3	3/7	0.429
DLL3	3/7	0.429
DLGAP1	3/7	0.429
CNN2	3/7	0.429
CHST15	3/7	0.429
CCDC130	3/7	0.429
APOH	3/7	0.429
ALCAM	3/7	0.429
ADAMTSL2	3/7	0.429
AC010536.1	3/7	0.429
ZNF541	8/19	0.421
RPTOR	13/31	0.419
VWA1	5/12	0.417
SPRY2	5/12	0.417
PTX4	5/12	0.417
PTGS2	5/12	0.417
PROKR2	5/12	0.417
NDUFB8	5/12	0.417
MXRA8	5/12	0.417
LMTK3	5/12	0.417
LAMA1	5/12	0.417
FZD7	5/12	0.417
FAM171A2	5/12	0.417
AC006547.14	5/12	0.417
PPP2R2D	12/29	0.414
RIN3	7/17	0.412
PAX8	7/17	0.412
PLXNB2	9/22	0.409
B4GALNT4	11/27	0.407
GNG7	13/32	0.406
CROCC	15/37	0.405
ZNF716	8/20	0.4
SHC2	8/20	0.4
CPXM2	8/20	0.4
SLC43A2	6/15	0.4
CRIP2	6/15	0.4
CEP72	6/15	0.4
USP7	4/10	0.4
UBASH3B	4/10	0.4
TNXB	4/10	0.4
SEPT7L	4/10	0.4
RPS21	4/10	0.4
RB1	4/10	0.4
NUDT12	4/10	0.4
NPIPL3	4/10	0.4
MMEL1	4/10	0.4
LSAMP	4/10	0.4
KCNIP3	4/10	0.4
GFI1	4/10	0.4
FGFR1	4/10	0.4
EXOSC3	4/10	0.4
CTU2	4/10	0.4
CDH15	4/10	0.4
C20orf166	4/10	0.4
C1orf86	4/10	0.4
ADCY2	4/10	0.4
ACTG1	4/10	0.4
TPTE	11/28	0.393
PPP1R26	11/28	0.393
MRPL36	11/28	0.393
DLK1	9/23	0.391
SLC7A5	7/18	0.389
SHANK1	7/18	0.389
RNF32	7/18	0.389
KCNJ12	7/18	0.389
HNRNPF	7/18	0.389
ERICH1	33/85	0.388
FAM43A	12/31	0.387
ZNF750	5/13	0.385
TPPP	5/13	0.385
PITRM1	5/13	0.385
MSX2	5/13	0.385
KBTBD11	5/13	0.385
IRX5	5/13	0.385
GRM4	5/13	0.385
BNIP3	5/13	0.385
ARID1B	5/13	0.385
AHRR	5/13	0.385
AGAP3	5/13	0.385
TRIML2	8/21	0.381
RASGEF1C	8/21	0.381
FAM83H	11/29	0.379
PCDH10	9/24	0.375
GAS6	9/24	0.375
DIDO1	6/16	0.375
C11orf84	6/16	0.375
ASB7	6/16	0.375
ZNF516	3/8	0.375
ZAR1	3/8	0.375
TTLL12	3/8	0.375
TPSD1	3/8	0.375
TMEM192	3/8	0.375
TLE4	3/8	0.375
TCF25	3/8	0.375
TBC1D16	3/8	0.375
SLC16A6	3/8	0.375
SEPP1	3/8	0.375
SEC14L1	3/8	0.375
RP11-295K3.1	3/8	0.375
RAB17	3/8	0.375
PGBD5	3/8	0.375
OR4C12	3/8	0.375
ODF3L2	3/8	0.375
MLL3	3/8	0.375
MAGI1	3/8	0.375
LIN28B	3/8	0.375
KDELR3	3/8	0.375
JUN	3/8	0.375
IRF2BPL	3/8	0.375
IQSEC3	3/8	0.375
HPDL	3/8	0.375
HES2	3/8	0.375
GPRC5B	3/8	0.375
GABRB3	3/8	0.375
FRG2B	3/8	0.375
FOXJ1	3/8	0.375
ETV3	3/8	0.375
EPHB2	3/8	0.375
EPCAM	3/8	0.375
ELTD1	3/8	0.375
EIF3A	3/8	0.375
DLG1	3/8	0.375
DFFB	3/8	0.375
DCDC2C	3/8	0.375
D2HGDH	3/8	0.375
CTTNBP2	3/8	0.375
CALHM3	3/8	0.375
C17orf107	3/8	0.375
ADCY3	3/8	0.375
ADAMTS7	3/8	0.375
ABCA7	3/8	0.375
TERT	10/27	0.37
SPACA7	14/38	0.368
RAN	7/19	0.368
C11orf89	7/19	0.368
TPO	4/11	0.364
TMEM98	4/11	0.364
STMN3	4/11	0.364
SLITRK5	4/11	0.364
SGSH	4/11	0.364
RADIL	4/11	0.364
RAD51B	4/11	0.364
PRDM8	4/11	0.364
PPP1R3B	4/11	0.364
KRBA1	4/11	0.364
KCNV1	4/11	0.364
KCNA7	4/11	0.364
FRMD4B	4/11	0.364
DPF1	4/11	0.364
CRY1	4/11	0.364
COBL	4/11	0.364
C5orf65	4/11	0.364
C1orf170	4/11	0.364
ANO7	4/11	0.364
ANKLE2	4/11	0.364
FBRSL1	35/97	0.361
RP11-65D24.2	9/25	0.36
IGSF9B	9/25	0.36
PRKAR1B	10/28	0.357
SOX8	5/14	0.357
RP11-810K23.3	5/14	0.357
PCGF3	5/14	0.357
HOXA11	5/14	0.357
GADD45B	5/14	0.357
CDH10	5/14	0.357
CCRN4L	5/14	0.357
C1orf145	5/14	0.357
KIAA0125	11/31	0.355
TPM1	6/17	0.353
ODZ3	6/17	0.353
AKIRIN1	6/17	0.353
OPCML	7/20	0.35
IGF2-AS	7/20	0.35
MRGPRF	8/23	0.348
KCNQ1	8/23	0.348
RNF170	11/32	0.344
DLGAP2	20/59	0.339
VSTM2B	13/39	0.333
PFKP	10/30	0.333
SPEG	8/24	0.333
SIK1	8/24	0.333
DNAH17	8/24	0.333
BRSK2	8/24	0.333
ANKRD33	8/24	0.333
AL772363.1	8/24	0.333
ZDHHC14	7/21	0.333
SFSWAP	7/21	0.333
PFKFB3	7/21	0.333
DDX51	7/21	0.333
SARDH	6/18	0.333
PCDH20	6/18	0.333
IRS2	6/18	0.333
ZCCHC14	5/15	0.333
TCF20	5/15	0.333
PDE9A	5/15	0.333
KLF4	5/15	0.333
HDAC11	5/15	0.333
GLRX3	5/15	0.333
GADD45GIP1	5/15	0.333
CDH8	5/15	0.333
CDC34	5/15	0.333
TSN	4/12	0.333
SPRN	4/12	0.333
SOLH	4/12	0.333
RTEL1	4/12	0.333
PRSS57	4/12	0.333
PRKCZ	4/12	0.333
NKD2	4/12	0.333
MAPK11	4/12	0.333
KRTAP12-1	4/12	0.333
KCNC4	4/12	0.333
ITPKA	4/12	0.333
GPSM1	4/12	0.333
GPER	4/12	0.333
FZD8	4/12	0.333
EPPK1	4/12	0.333
CSNK1G2	4/12	0.333
CHD5	4/12	0.333
C13orf35	4/12	0.333
ARFGEF2	4/12	0.333
AGXT	4/12	0.333
AC021218.2	4/12	0.333
AATK	4/12	0.333
ZNF862	3/9	0.333
UBLCP1	3/9	0.333
TTC7B	3/9	0.333
TLE6	3/9	0.333
TESC	3/9	0.333
SRRM4	3/9	0.333
SORCS1	3/9	0.333
SFRP2	3/9	0.333
RP11-148O21.2	3/9	0.333
RIMBP2	3/9	0.333
PRMT6	3/9	0.333
POLRMT	3/9	0.333
NSUN7	3/9	0.333
NKPD1	3/9	0.333
MYO15B	3/9	0.333
MRC2	3/9	0.333
MORN1	3/9	0.333
MEX3B	3/9	0.333
MAN1C1	3/9	0.333
LMF1	3/9	0.333
LIN9	3/9	0.333
JPH4	3/9	0.333
GPR146	3/9	0.333
FRMD4A	3/9	0.333
FLYWCH1	3/9	0.333
FIP1L1	3/9	0.333
ERGIC1	3/9	0.333
CYP26C1	3/9	0.333
CTSB	3/9	0.333
CHIC2	3/9	0.333
CEBPD	3/9	0.333
CDKN3	3/9	0.333
CD3EAP	3/9	0.333
CACNG8	3/9	0.333
AMH	3/9	0.333
ACBD5	3/9	0.333
COL18A1	18/55	0.327
TMEM132C	9/28	0.321
TCTE3	9/28	0.321
PCDHGA11	9/28	0.321
ARHGEF4	9/28	0.321
RABGEF1	7/22	0.318
INHBB	7/22	0.318
RREB1	6/19	0.316
PDE6B	6/19	0.316
CSRP1	6/19	0.316
AC062017.1	6/19	0.316
GPC1	11/35	0.314
ZNF236	5/16	0.312
VAV2	5/16	0.312
TRIM71	5/16	0.312
TPRG1L	5/16	0.312
TBX3	5/16	0.312
PTCH1	5/16	0.312
PSAPL1	5/16	0.312
GNA11	5/16	0.312
DCP1B	5/16	0.312
C20orf112	5/16	0.312
BRD1	5/16	0.312
AC018558.1	5/16	0.312
HS6ST1	9/29	0.31
C22orf26	9/29	0.31
WDR60	17/55	0.309
FAM150B	12/39	0.308
MKI67	8/26	0.308
AC139099.1	8/26	0.308
ZNF32	4/13	0.308
TMEM8C	4/13	0.308
TLE3	4/13	0.308
TEX19	4/13	0.308
TBC1D14	4/13	0.308
SEMA5B	4/13	0.308
SEMA4D	4/13	0.308
PCBP3	4/13	0.308
ODZ2	4/13	0.308
KLHL22	4/13	0.308
INTS1	4/13	0.308
GLB1L2	4/13	0.308
GAS7	4/13	0.308
FAM27C	4/13	0.308
CRB2	4/13	0.308
CNTN4	4/13	0.308
CDH4	17/56	0.304
ACSF3	7/23	0.304
GPR123	20/66	0.303
FAM20C	12/40	0.3
GRAMD4	9/30	0.3
AMZ1	6/20	0.3
ZC3H18	3/10	0.3
WIPI2	3/10	0.3
SPTLC1	3/10	0.3
SPATA2	3/10	0.3
SLX1B	3/10	0.3
RP11-982M15.6	3/10	0.3
RP11-1070N10.3	3/10	0.3
MYO10	3/10	0.3
MLLT4	3/10	0.3
MIER2	3/10	0.3
MCTP2	3/10	0.3
LSR	3/10	0.3
LINC00207	3/10	0.3
IRF2BP2	3/10	0.3
GNAO1	3/10	0.3
GMPR	3/10	0.3
FER	3/10	0.3
FAM78A	3/10	0.3
DSCAM	3/10	0.3
CLVS1	3/10	0.3
CKS2	3/10	0.3
CD82	3/10	0.3
C16orf58	3/10	0.3
APOD	3/10	0.3
ACTL8	3/10	0.3
CASZ1	15/51	0.294
NUDT1	10/34	0.294
SRRM3	5/17	0.294
RASGEF1A	5/17	0.294
PPP2R2C	5/17	0.294
BRD3	5/17	0.294
NOXA1	7/24	0.292
MGMT	7/24	0.292
DPP6	7/24	0.292
BCL11B	7/24	0.292
SHANK2	9/31	0.29
MBP	9/31	0.29
SYT10	26/90	0.289
TMEM18	11/38	0.289
GALNT9	18/63	0.286
AC134312.1	10/35	0.286
AC111170.3	8/28	0.286
SULF2	6/21	0.286
VSTM2A	4/14	0.286
TRIM41	4/14	0.286
TJP3	4/14	0.286
STX2	4/14	0.286
NTNG2	4/14	0.286
MFSD7	4/14	0.286
LYPD4	4/14	0.286
KCNH2	4/14	0.286
GPR132	4/14	0.286
GLIS2	4/14	0.286
CLCN7	4/14	0.286
C7orf65	4/14	0.286
C6orf120	4/14	0.286
ATP9B	4/14	0.286
AC127496.3	4/14	0.286
EBF3	18/64	0.281
SLC19A1	9/32	0.281
MTHFSD	9/32	0.281
MAD1L1	9/32	0.281
JAKMIP3	9/32	0.281
CELF4	9/32	0.281
ABR	7/25	0.28
ZMIZ1	10/36	0.278
SNCB	5/18	0.278
REXO1	5/18	0.278
OBSCN	5/18	0.278
LINGO3	5/18	0.278
LINC00293	5/18	0.278
KLF2	5/18	0.278
BAIAP2	5/18	0.278
CRYBB1	8/29	0.276
AC133561.1	6/22	0.273
WNT7A	3/11	0.273
UBE2I	3/11	0.273
TTLL8	3/11	0.273
TEAD4	3/11	0.273
PRDM4	3/11	0.273
PIAS4	3/11	0.273
PENK	3/11	0.273
NR5A2	3/11	0.273
NOTO	3/11	0.273
MYO16	3/11	0.273
MDFI	3/11	0.273
INSM2	3/11	0.273
GRIN2D	3/11	0.273
GPR124	3/11	0.273
FBXL16	3/11	0.273
FAM84A	3/11	0.273
E2F8	3/11	0.273
DSCR6	3/11	0.273
CNPY1	3/11	0.273
CHD7	3/11	0.273
CDC37	3/11	0.273
CARD11	3/11	0.273
C19orf26	3/11	0.273
AXIN1	3/11	0.273
B3GAT1	10/37	0.27
IRX2	7/26	0.269
FOXC1	7/26	0.269
CTA-299D3.8	15/56	0.268
CBFA2T3	8/30	0.267
ZNF778	4/15	0.267
SPTSSB	4/15	0.267
SPRED2	4/15	0.267
SGCG	4/15	0.267
MAST3	4/15	0.267
KLF16	4/15	0.267
ID2	4/15	0.267
HS3ST3B1	4/15	0.267
GJB6	4/15	0.267
FAM86A	4/15	0.267
BMS1	4/15	0.267
BDH1	4/15	0.267
TCF3	5/19	0.263
RTL1	5/19	0.263
RET	5/19	0.263
MTRNR2L1	5/19	0.263
KIF26B	5/19	0.263
GRTP1	5/19	0.263
DENND3	5/19	0.263
CCND1	5/19	0.263
AC145676.2	22/84	0.262
SSTR2	6/23	0.261
SCUBE1	6/23	0.261
ADARB2	15/58	0.259
KRTAP5-7	7/27	0.259
SMOC2	8/31	0.258
SLC12A7	9/35	0.257
PCDH8	9/35	0.257
SALL3	22/86	0.256
ZFPM1	11/43	0.256
NCOR2	11/43	0.256
MIR4763	10/39	0.256
KCNG2	10/39	0.256
NDUFS6	9/36	0.25
COL6A1	8/32	0.25
SPG7	6/24	0.25
HES1	6/24	0.25
CSMD1	6/24	0.25
COX19	6/24	0.25
C1orf222	6/24	0.25
RGL4	5/20	0.25
PROC	5/20	0.25
ODZ4	5/20	0.25
MADCAM1	5/20	0.25
AIRE	5/20	0.25
ZNF679	4/16	0.25
ZFP41	4/16	0.25
TREM1	4/16	0.25
TMPRSS2	4/16	0.25
RP11-503N18.3	4/16	0.25
PREPL	4/16	0.25
MYH14	4/16	0.25
KLF14	4/16	0.25
HPCAL1	4/16	0.25
HIC1	4/16	0.25
CTBP2	4/16	0.25
C21orf2	4/16	0.25
ARHGAP23	4/16	0.25
AF186192.2	4/16	0.25
ZNF467	3/12	0.25
UBE2QL1	3/12	0.25
TOP1	3/12	0.25
RUNX3	3/12	0.25
PTCHD2	3/12	0.25
PPM1J	3/12	0.25
PIK3R5	3/12	0.25
PCDH9	3/12	0.25
MLC1	3/12	0.25
LRRK1	3/12	0.25
LRRC4	3/12	0.25
LHX6	3/12	0.25
JHDM1D	3/12	0.25
HDGFL1	3/12	0.25
CTD-2135J3.4	3/12	0.25
COL4A2	3/12	0.25
CCDC90A	3/12	0.25
CASKIN1	3/12	0.25
C4orf42	3/12	0.25
ARSA	3/12	0.25
ANKRD57	3/12	0.25
ADAMTS15	3/12	0.25
PTPRN2	25/101	0.248
NKX1-1	16/66	0.242
SDK1	8/33	0.242
C10orf93	8/33	0.242
GTPBP4	6/25	0.24
GABRA5	6/25	0.24
JPH3	11/46	0.239
FAM92B	11/46	0.239
MAFK	10/42	0.238
TOP1MT	5/21	0.238
HES4	5/21	0.238
FAM125B	5/21	0.238
EGFR	5/21	0.238
NFATC1	9/38	0.237
ACTRT2	9/38	0.237
PLEKHG4B	4/17	0.235
PCSK6	4/17	0.235
NR4A2	4/17	0.235
MCPH1	4/17	0.235
GOT2	4/17	0.235
FLT4	4/17	0.235
FAM55D	4/17	0.235
ESPN	4/17	0.235
DUSP8	4/17	0.235
CCDC88C	4/17	0.235
AL901608.1	4/17	0.235
AL138781.2	4/17	0.235
HCN2	7/30	0.233
ADAMTS2	7/30	0.233
KCNQ2	6/26	0.231
GNG13	6/26	0.231
ANO1	6/26	0.231
ZNF837	3/13	0.231
WRNIP1	3/13	0.231
TACC3	3/13	0.231
SNTG2	3/13	0.231
SLC6A11	3/13	0.231
SIX2	3/13	0.231
SCAND3	3/13	0.231
RP11-744N12.3	3/13	0.231
PIP5K1C	3/13	0.231
GTF2IRD1	3/13	0.231
FGF12	3/13	0.231
FAM166A	3/13	0.231
E2F3	3/13	0.231
DSCAML1	3/13	0.231
CRISPLD2	3/13	0.231
CHN2	3/13	0.231
C11orf39	3/13	0.231
BCL7A	3/13	0.231
AGRN	3/13	0.231
AC100788.1	3/13	0.231
AC017028.1	3/13	0.231
ZBED4	14/61	0.23
FRMD1	8/35	0.229
COL5A1	5/22	0.227
ACOX3	5/22	0.227
LHX5	7/31	0.226
ZNF787	4/18	0.222
SLC6A3	4/18	0.222
OR1F1	4/18	0.222
MLLT1	4/18	0.222
MYT1L	7/32	0.219
CYP2W1	5/23	0.217
SDK2	6/28	0.214
WT1	3/14	0.214
TLX2	3/14	0.214
TACC2	3/14	0.214
SRCIN1	3/14	0.214
SHISA7	3/14	0.214
SH3PXD2A	3/14	0.214
ROR2	3/14	0.214
RGMA	3/14	0.214
PIAS1	3/14	0.214
PHF21B	3/14	0.214
NFATC2	3/14	0.214
MYH9	3/14	0.214
MAPK8IP2	3/14	0.214
LRP8	3/14	0.214
KIAA0284	3/14	0.214
INF2	3/14	0.214
IDUA	3/14	0.214
DMBX1	3/14	0.214
DLX2	3/14	0.214
DGKZ	3/14	0.214
C9orf171	3/14	0.214
C2orf55	3/14	0.214
ATP10A	3/14	0.214
AC135776.1	3/14	0.214
AC008060.7	3/14	0.214
AP001631.10	7/33	0.212
UBAC1	4/19	0.211
TSPAN9	4/19	0.211
SLC45A4	4/19	0.211
SLC26A1	4/19	0.211
PODXL	4/19	0.211
PDE10A	4/19	0.211
MRPL23	4/19	0.211
MAN2B2	4/19	0.211
FOXD3	4/19	0.211
EEF1A2	4/19	0.211
CDH23	4/19	0.211
CCDC165	4/19	0.211
C3orf19	4/19	0.211
AL078585.1	4/19	0.211
VIPR2	5/24	0.208
SORCS2	5/24	0.208
SBNO2	5/24	0.208
NFIC	7/34	0.206
C21orf67	9/44	0.205
PRDM16	16/80	0.2
KIAA0182	10/50	0.2
INPP5A	7/35	0.2
STK11	6/30	0.2
POFUT2	6/30	0.2
TBX1	5/25	0.2
RPS6KA2	5/25	0.2
PEX10	5/25	0.2
PPIAL4C	4/20	0.2
HHIPL1	4/20	0.2
CERK	4/20	0.2
TP73	3/15	0.2
TDRD3	3/15	0.2
SLCO4A1	3/15	0.2
SLC29A4	3/15	0.2
RBFOX1	3/15	0.2
NDRG4	3/15	0.2
GPR78	3/15	0.2
FBN3	3/15	0.2
FAM84B	3/15	0.2
DNMT3A	3/15	0.2
C9orf172	3/15	0.2
BARHL2	3/15	0.2
AC010997.1	3/15	0.2
MNX1	7/36	0.194
DHX37	7/36	0.194
TNK2	6/31	0.194
GPR133	5/26	0.192
CACNA1H	9/47	0.191
IRX4	11/58	0.19
PTBP1	4/21	0.19
PDGFA	4/21	0.19
OLFM1	4/21	0.19
CPNE7	4/21	0.19
ADAMTSL5	4/21	0.19
SLC6A19	7/37	0.189
KNDC1	6/32	0.188
CPLX1	6/32	0.188
ADRA2C	6/32	0.188
TRAPPC9	3/16	0.188
STAP1	3/16	0.188
RPL38	3/16	0.188
NDNL2	3/16	0.188
MYADM	3/16	0.188
MPPED1	3/16	0.188
LRRC4B	3/16	0.188
LHX4	3/16	0.188
HTRA1	3/16	0.188
GABRD	3/16	0.188
EGR3	3/16	0.188
CTIF	3/16	0.188
NKX6-2	5/27	0.185
FGFR3	5/27	0.185
FAT1	5/27	0.185
SSTR5	9/49	0.184
ZNF469	8/44	0.182
XRCC2	4/22	0.182
NKAIN4	4/22	0.182
TTLL10	7/39	0.179
C5orf38	7/39	0.179
ZNF479	5/28	0.179
GPR20	8/45	0.178
BAHCC1	8/45	0.178
AJAP1	6/34	0.176
TNRC6C	3/17	0.176
TFAP2A	3/17	0.176
PWWP2B	3/17	0.176
NFE2L3	3/17	0.176
MDGA1	3/17	0.176
LINC00239	3/17	0.176
KDM4B	3/17	0.176
IRF4	3/17	0.176
RP11-408E5.4	4/23	0.174
DACT2	9/52	0.173
CHRNA4	5/29	0.172
AC009041.2	6/35	0.171
SHH	8/47	0.17
RBFOX3	9/54	0.167
SLC9A3	8/48	0.167
SOX1	7/42	0.167
PTMA	4/24	0.167
COL23A1	4/24	0.167
ZNF565	3/18	0.167
WNT5B	3/18	0.167
RP11-728F11.4	3/18	0.167
PVRL1	3/18	0.167
METRN	3/18	0.167
FOXK1	3/18	0.167
DLL1	3/18	0.167
COL6A2	3/18	0.167
BIN1	3/18	0.167
ADAMTS16	3/18	0.167
IER5L	6/37	0.162
GRPEL1	6/37	0.162
RAI1	4/25	0.16
CBX8	6/38	0.158
PTPDC1	3/19	0.158
MICALL2	3/19	0.158
IRF5	3/19	0.158
CDH22	3/19	0.158
AUTS2	3/19	0.158
ASPSCR1	3/19	0.158
KCNAB2	8/51	0.157
SH3TC1	5/32	0.156
GATA5	5/32	0.156
C10orf108	5/32	0.156
C14orf180	9/58	0.155
MCF2L	7/46	0.152
BAI1	9/60	0.15
VENTX	3/20	0.15
GBX2	3/20	0.15
FAM70B	3/20	0.15
C1orf159	3/20	0.15
KCNT1	4/27	0.148
DIO3	5/34	0.147
PLEC	4/28	0.143
OPN4	4/28	0.143
OCA2	3/21	0.143
DIP2C	3/21	0.143
ABLIM2	3/21	0.143
KAZN	4/29	0.138
TWIST2	3/22	0.136
NEK6	3/22	0.136
FIBCD1	3/22	0.136
DLGAP4	3/22	0.136
ANK1	3/22	0.136
AC105337.1	3/22	0.136
ABHD16B	3/22	0.136
BHLHE23	6/45	0.133
NOTCH1	4/30	0.133
VSX2	3/23	0.13
STIL	3/23	0.13
NR2F2	3/23	0.13
GLI2	3/23	0.13
RXRA	4/31	0.129
METTL11A	4/31	0.129
C9orf62	4/32	0.125
TTC15	3/24	0.125
FAM19A5	7/57	0.123
KIF26A	4/33	0.121
PAX2	6/50	0.12
MECR	3/25	0.12
TAF7	3/26	0.115
BIRC7	3/26	0.115
LRPAP1	4/36	0.111
PLCH2	3/27	0.111
C1QTNF8	7/65	0.108
KIAA0664	3/28	0.107
LMX1B	4/39	0.103
UNCX	3/29	0.103
FOXF2	3/29	0.103
HMX1	6/59	0.102
ZIC4	3/30	0.1
SAMD11	3/30	0.1
ALG10B	3/32	0.094
IRX1	3/34	0.088
APC2	3/35	0.086
PSMG3	3/36	0.083
ONECUT3	3/39	0.077
ZFAND2A	5/69	0.072
FZD10	3/45	0.067

## Sheet: Promoter
Gene	iVMFs in a gene promoter/investigated fragment in that promoter	Variation score (VS)	Genes that showed VS of 0.5 or more are highlighted in yellow.
NSD1	5/5	1.000
KLHDC7B	4/4	1.000
PRCP	3/3	1.000
MED31	3/3	1.000
LHX8	3/3	1.000
ENOSF1	3/3	1.000
DHX32	3/3	1.000
CMYA5	3/3	1.000
C2orf84	3/3	1.000
AL355149.1	3/3	1.000
ADAMTS15	3/3	1.000
AC073263.1	3/3	1.000
LINC00273	13/15	0.867
AC005481.5	5/6	0.833
C16orf91	8/10	0.800
IRX5	4/5	0.800
C14orf2	4/5	0.800
ZFP37	3/4	0.750
SDHAF1	3/4	0.750
PPP1R26	3/4	0.750
PPAP2C	3/4	0.750
GRIN3B	3/4	0.750
CCDC144NL	3/4	0.750
C14orf162	6/10	0.600
TPM1	3/5	0.600
EXOC3L2	3/5	0.600
C19orf77	4/7	0.571
TTLL8	3/6	0.500
TPMT	3/6	0.500
FZD8	3/7	0.429
ACTG1	3/7	0.429
NKD2	3/8	0.375
NKX1-1	3/11	0.273
INHBB	3/11	0.273

## Sheet: Gene_body_variablegene
Gene	iVMFs in a gene body/investigated fragment in the gene body	Variation score (VS)	Genes that showed VS of 0.5 or more are highlighted in yellow.
DHX32	8/8	1.000
SUSD1	5/5	1.000
HSPB6	5/5	1.000
HOXA5	5/5	1.000
FBXO41	5/5	1.000
EML3	5/5	1.000
ZSWIM4	4/4	1.000
ZNF578	4/4	1.000
UGGT2	4/4	1.000
PRRX2	4/4	1.000
KCNK15	4/4	1.000
HOOK2	4/4	1.000
GNS	4/4	1.000
ASAH2B	4/4	1.000
ZSCAN1	3/3	1.000
ZNF714	3/3	1.000
YJEFN3	3/3	1.000
UNC13D	3/3	1.000
TMEM190	3/3	1.000
SLC2A9	3/3	1.000
RBMXL2	3/3	1.000
PTCHD3	3/3	1.000
PRRT1	3/3	1.000
PPAPDC3	3/3	1.000
NDUFC2	3/3	1.000
MEPCE	3/3	1.000
MCC	3/3	1.000
LRRTM4	3/3	1.000
LDB3	3/3	1.000
KCNN4	3/3	1.000
HLA-DPB1	3/3	1.000
FOXD4	3/3	1.000
FCGR3A	3/3	1.000
ELMO3	3/3	1.000
CCDC17	3/3	1.000
C2orf81	3/3	1.000
BNIP3	3/3	1.000
ADAMTS14	3/3	1.000
ACAP3	3/3	1.000
ANKRD30BL	11/12	0.917
ZNF595	8/9	0.889
PKP3	8/9	0.889
ANKRD65	8/9	0.889
CACNA1A	12/14	0.857
ZNF385A	6/7	0.857
MMP21	6/7	0.857
GDF7	10/12	0.833
FAM83H	10/12	0.833
LTB4R2	5/6	0.833
CCDC166	5/6	0.833
C8orf73	5/6	0.833
ANAPC2	5/6	0.833
LRFN1	8/10	0.800
ZNF331	4/5	0.800
WDR27	4/5	0.800
VWF	4/5	0.800
RLTPR	4/5	0.800
PRRT3	4/5	0.800
NT5C1B	4/5	0.800
NDUFB8	4/5	0.800
MICB	4/5	0.800
ERF	4/5	0.800
EPB41L3	4/5	0.800
AC027763.2	4/5	0.800
PLAGL1	7/9	0.778
PARD6G	7/9	0.778
MEST	7/9	0.778
GGN	7/9	0.778
SP6	9/12	0.750
CRTC1	9/12	0.750
HEATR2	6/8	0.750
GRIK5	6/8	0.750
GNAT1	6/8	0.750
ZNF347	3/4	0.750
WDR88	3/4	0.750
VPS53	3/4	0.750
UBE3C	3/4	0.750
TRPM2	3/4	0.750
STX1B	3/4	0.750
SALL4	3/4	0.750
RBAK	3/4	0.750
PXDNL	3/4	0.750
PSD4	3/4	0.750
POMC	3/4	0.750
PARP11	3/4	0.750
PANK4	3/4	0.750
NLRP1	3/4	0.750
KCNS1	3/4	0.750
KCNA3	3/4	0.750
KCNA1	3/4	0.750
INPP5E	3/4	0.750
HSF5	3/4	0.750
HK2	3/4	0.750
FZD5	3/4	0.750
FAM176B	3/4	0.750
CYP2E1	3/4	0.750
CHST1	3/4	0.750
CHRNA7	3/4	0.750
CCDC102A	3/4	0.750
C21orf56	3/4	0.750
ARL5C	3/4	0.750
AC131097.4	3/4	0.750
ABAT	3/4	0.750
NEURL1B	8/11	0.727
HOXB3	5/7	0.714
C19orf68	5/7	0.714
ZFYVE28	9/13	0.692
GNAS	20/29	0.690
NEURL	8/12	0.667
FAM53A	6/9	0.667
ZNF707	4/6	0.667
ZNF497	4/6	0.667
ZC3H12D	4/6	0.667
TBX3	4/6	0.667
SCARF2	4/6	0.667
PLEKHH3	4/6	0.667
PDXDC1	4/6	0.667
MYO15A	4/6	0.667
MYL5	4/6	0.667
KIAA1161	4/6	0.667
JPH2	4/6	0.667
DTNB	4/6	0.667
DIDO1	4/6	0.667
C20orf134	4/6	0.667
B4GALNT4	11/17	0.647
STK32C	7/11	0.636
PANX2	7/11	0.636
MUC4	7/11	0.636
TRIM71	5/8	0.625
MFI2	5/8	0.625
DUSP22	5/8	0.625
DTX1	5/8	0.625
ZBTB46	8/13	0.615
C7orf50	9/15	0.600
SH3BP2	6/10	0.600
RPH3AL	6/10	0.600
NPAS3	6/10	0.600
LINC00273	6/10	0.600
KLHDC7A	6/10	0.600
TMPRSS9	3/5	0.600
TFAP2E	3/5	0.600
SCHIP1	3/5	0.600
RNF111	3/5	0.600
RFPL2	3/5	0.600
RAB36	3/5	0.600
PBX3	3/5	0.600
NXNL2	3/5	0.600
NISCH	3/5	0.600
NAPRT1	3/5	0.600
LRFN4	3/5	0.600
LHPP	3/5	0.600
GUCY1B3	3/5	0.600
GABRB3	3/5	0.600
EGFLAM	3/5	0.600
DMPK	3/5	0.600
DFFB	3/5	0.600
CCDC158	3/5	0.600
C1QTNF5	3/5	0.600
C17orf57	3/5	0.600
C15orf27	3/5	0.600
ARID1B	3/5	0.600
AC010336.1	3/5	0.600
ABCA7	3/5	0.600
NFIA	8/14	0.571
HDAC4	8/14	0.571
ZDHHC14	4/7	0.571
WDR60	4/7	0.571
TRPM4	4/7	0.571
TLE1	4/7	0.571
TDRD6	4/7	0.571
SYTL1	4/7	0.571
SPSB1	4/7	0.571
SLITRK5	4/7	0.571
PTGDS	4/7	0.571
PRDM8	4/7	0.571
MRGPRF	4/7	0.571
KLHL30	4/7	0.571
F12	4/7	0.571
EVI5L	4/7	0.571
CEP72	4/7	0.571
RYR1	5/9	0.556
MXRA8	5/9	0.556
CFD	5/9	0.556
C18orf1	5/9	0.556
ZNF541	6/11	0.545
HNRNPF	6/11	0.545
C9orf167	6/11	0.545
ERICH1	13/24	0.542
FAM182B	9/17	0.529
TSNARE1	10/19	0.526
ARHGEF10	10/19	0.526
CERS1	9/18	0.500
PAX8	7/14	0.500
LMTK3	5/10	0.500
GRB10	5/10	0.500
FAM171A2	5/10	0.500
CHL1	5/10	0.500
CACNA2D4	5/10	0.500
ACSF3	5/10	0.500
TBC1D22A	4/8	0.500
TAF4	4/8	0.500
RB1	4/8	0.500
NXN	4/8	0.500
NDUFA10	4/8	0.500
KIAA0930	4/8	0.500
GMDS	4/8	0.500
GALNT8	4/8	0.500
EBF4	4/8	0.500
CCDC57	4/8	0.500
APBA2	4/8	0.500
ZADH2	3/6	0.500
UNC5B	3/6	0.500
TLE6	3/6	0.500
TLE2	3/6	0.500
TECR	3/6	0.500
TCF25	3/6	0.500
SH2B2	3/6	0.500
RP11-696L21.1	3/6	0.500
PYGB	3/6	0.500
PTPLB	3/6	0.500
PNPLA6	3/6	0.500
PLIN4	3/6	0.500
PGBD5	3/6	0.500
PARVB	3/6	0.500
NPEPL1	3/6	0.500
LAPTM4B	3/6	0.500
GPR44	3/6	0.500
FOXJ1	3/6	0.500
EPPK1	3/6	0.500
EHBP1L1	3/6	0.500
ECHDC3	3/6	0.500
DLG1	3/6	0.500
DCBLD1	3/6	0.500
CYFIP1	3/6	0.500
COL9A2	3/6	0.500
COL27A1	3/6	0.500
CHD7	3/6	0.500
CELF2	3/6	0.500
C16orf91	3/6	0.500
ADRA2C	3/6	0.500
CELSR1	9/19	0.474
PALM	8/17	0.471
RASA3	15/32	0.469
C9orf86	6/13	0.462
C22orf34	10/22	0.455
DAGLA	5/11	0.455
C8orf82	5/11	0.455
ZNF423	4/9	0.444
TCF3	4/9	0.444
SOLH	4/9	0.444
SLC6A18	4/9	0.444
RAB11FIP3	4/9	0.444
OTUD7A	4/9	0.444
KLHL23	4/9	0.444
EXOSC3	4/9	0.444
C1QTNF8	4/9	0.444
SUN1	7/16	0.438
LTBP3	7/16	0.438
PLXNB2	9/21	0.429
SLC43A2	6/14	0.429
PFKP	6/14	0.429
IGSF9B	6/14	0.429
VWA1	3/7	0.429
UBE2I	3/7	0.429
TTLL12	3/7	0.429
TECPR2	3/7	0.429
STMN3	3/7	0.429
RTN4RL1	3/7	0.429
RRBP1	3/7	0.429
PIGQ	3/7	0.429
MXD3	3/7	0.429
LSR	3/7	0.429
KCNA7	3/7	0.429
IL4I1	3/7	0.429
FLYWCH1	3/7	0.429
DLL3	3/7	0.429
DLGAP1	3/7	0.429
D2HGDH	3/7	0.429
CTSB	3/7	0.429
CNN2	3/7	0.429
C20orf166	3/7	0.429
C1orf145	3/7	0.429
ANKLE2	3/7	0.429
ADCY3	3/7	0.429
ADAMTSL2	3/7	0.429
AC010536.1	3/7	0.429
TERT	8/19	0.421
DLGAP2	8/19	0.421
RPTOR	13/31	0.419
TPPP	5/12	0.417
GPC1	5/12	0.417
RIN3	7/17	0.412
GNG7	13/32	0.406
SHC2	8/20	0.400
CRIP2	6/15	0.400
ZNF469	4/10	0.400
TNXB	4/10	0.400
PDE6B	4/10	0.400
MMEL1	4/10	0.400
MAPK11	4/10	0.400
LSAMP	4/10	0.400
KCNIP3	4/10	0.400
ITPKA	4/10	0.400
GFI1	4/10	0.400
CSNK1G2	4/10	0.400
CROCC	4/10	0.400
C5orf65	4/10	0.400
C1orf86	4/10	0.400
SLC7A5	7/18	0.389
SHANK1	7/18	0.389
RASGEF1C	7/18	0.389
BRSK2	7/18	0.389
IRS2	5/13	0.385
GRM4	5/13	0.385
AHRR	5/13	0.385
AGAP3	5/13	0.385
GAS6	6/16	0.375
TTC7B	3/8	0.375
TBC1D16	3/8	0.375
SRRM4	3/8	0.375
RP11-295K3.1	3/8	0.375
MYO15B	3/8	0.375
MAGI1	3/8	0.375
LPCAT1	3/8	0.375
INHBB	3/8	0.375
FRMD4B	3/8	0.375
EPHB2	3/8	0.375
EPCAM	3/8	0.375
EIF3A	3/8	0.375
CDH15	3/8	0.375
C17orf107	3/8	0.375
TPO	4/11	0.364
RADIL	4/11	0.364
RAD51B	4/11	0.364
PTCH1	4/11	0.364
PDE9A	4/11	0.364
GLIS2	4/11	0.364
CTBP2	4/11	0.364
ANO7	4/11	0.364
PRKAR1B	10/28	0.357
PCGF3	5/14	0.357
MBP	5/14	0.357
FAM20C	6/17	0.353
OPCML	7/20	0.350
DNAH17	7/20	0.350
KCNQ1	8/23	0.348
PCDHGA11	9/26	0.346
COL18A1	16/47	0.340
SPEG	8/24	0.333
SCUBE1	6/18	0.333
SARDH	6/18	0.333
PFKFB3	6/18	0.333
CPLX1	6/18	0.333
RASGEF1A	5/15	0.333
TOP1MT	4/12	0.333
SPRN	4/12	0.333
RTEL1	4/12	0.333
PRKCZ	4/12	0.333
ODZ3	4/12	0.333
KBTBD11	4/12	0.333
INTS1	4/12	0.333
HIC1	4/12	0.333
GPSM1	4/12	0.333
CHD5	4/12	0.333
C1orf222	4/12	0.333
AATK	4/12	0.333
RIMBP2	3/9	0.333
MORN1	3/9	0.333
MIER2	3/9	0.333
LMF1	3/9	0.333
KLF4	3/9	0.333
INF2	3/9	0.333
HHIPL1	3/9	0.333
FRMD4A	3/9	0.333
FIP1L1	3/9	0.333
DPF1	3/9	0.333
CACNG8	3/9	0.333
C1orf170	3/9	0.333
C19orf26	3/9	0.333
AMH	3/9	0.333
GALNT9	18/56	0.321
ARHGEF4	9/28	0.321
VAV2	5/16	0.312
LINGO3	5/16	0.312
GRAMD4	5/16	0.312
C20orf112	5/16	0.312
CELF4	8/26	0.308
PCBP3	4/13	0.308
KCNH2	4/13	0.308
COL5A1	4/13	0.308
CLCN7	4/13	0.308
CDH4	15/49	0.306
DPP6	7/23	0.304
BCL11B	6/20	0.300
TMEM132C	3/10	0.300
TEAD4	3/10	0.300
SLC19A1	3/10	0.300
LRP8	3/10	0.300
FTCD	3/10	0.300
FBN3	3/10	0.300
DSCAM	3/10	0.300
CPXM2	3/10	0.300
BRD3	3/10	0.300
PPP2R2C	5/17	0.294
AMZ1	5/17	0.294
SHANK2	9/31	0.290
ADARB2	12/42	0.286
ZNF787	4/14	0.286
ESPN	4/14	0.286
FBRSL1	11/39	0.282
MAD1L1	9/32	0.281
ABR	7/25	0.280
GPR123	10/36	0.278
OBSCN	5/18	0.278
JAKMIP3	8/29	0.276
TBC1D14	3/11	0.273
RGMA	3/11	0.273
MYO16	3/11	0.273
MDFI	3/11	0.273
KIAA0284	3/11	0.273
KCNG2	3/11	0.273
GRIN2D	3/11	0.273
GPR124	3/11	0.273
GAS7	3/11	0.273
FBXL16	3/11	0.273
DUSP8	3/11	0.273
COL6A1	3/11	0.273
AXIN1	3/11	0.273
CASZ1	12/45	0.267
ZMIZ1	8/30	0.267
PCSK6	4/15	0.267
GNA11	4/15	0.267
GABRA5	4/15	0.267
CDH23	4/15	0.267
SDK2	5/19	0.263
KIF26B	5/19	0.263
SMOC2	8/31	0.258
JPH3	9/36	0.250
CSMD1	6/24	0.250
COX19	6/24	0.250
TNK2	5/20	0.250
TBX1	5/20	0.250
CBFA2T3	5/20	0.250
TSPAN9	4/16	0.250
EGFR	4/16	0.250
SLC6A3	3/12	0.250
SEMA5B	3/12	0.250
ROR2	3/12	0.250
PWWP2B	3/12	0.250
NTNG2	3/12	0.250
MYH14	3/12	0.250
LRRK1	3/12	0.250
LHX6	3/12	0.250
KLHL22	3/12	0.250
KLF2	3/12	0.250
GLB1L2	3/12	0.250
FLT4	3/12	0.250
CTD-2135J3.4	3/12	0.250
CCDC88C	3/12	0.250
CASKIN1	3/12	0.250
C2orf55	3/12	0.250
BAIAP2	3/12	0.250
ARHGAP23	3/12	0.250
PTPRN2	25/101	0.248
ZFPM1	9/37	0.243
SDK1	8/33	0.242
MYT1L	6/25	0.240
INPP5A	6/25	0.240
MRPL23	4/17	0.235
KCNQ2	6/26	0.231
TLX2	3/13	0.231
TACC2	3/13	0.231
SNTG2	3/13	0.231
REXO1	3/13	0.231
PIP5K1C	3/13	0.231
ODZ4	3/13	0.231
NFATC2	3/13	0.231
NDRG4	3/13	0.231
MGMT	3/13	0.231
FGF12	3/13	0.231
DSCAML1	3/13	0.231
AUTS2	3/13	0.231
AGRN	3/13	0.231
NFATC1	8/35	0.229
HCN2	6/27	0.222
OLFM1	4/18	0.222
MLLT1	4/18	0.222
NFIC	5/23	0.217
ADAMTS2	6/28	0.214
SH3PXD2A	3/14	0.214
MNX1	3/14	0.214
MAPK8IP2	3/14	0.214
IDUA	3/14	0.214
EEF1A2	3/14	0.214
DGKZ	3/14	0.214
C9orf172	3/14	0.214
BRD1	3/14	0.214
SORCS2	5/24	0.208
SBNO2	5/24	0.208
RPS6KA2	5/25	0.200
SH3TC1	4/20	0.200
TP73	3/15	0.200
SLC45A4	3/15	0.200
RBFOX1	3/15	0.200
MPPED1	3/15	0.200
LRRC4B	3/15	0.200
HTRA1	3/15	0.200
DNMT3A	3/15	0.200
PRDM16	15/77	0.195
NCOR2	7/36	0.194
GPR133	5/26	0.192
CACNA1H	9/47	0.191
SLC12A7	4/21	0.190
TRAPPC9	3/16	0.188
OCA2	3/16	0.188
GLI2	3/16	0.188
CTIF	3/16	0.188
CDH22	3/16	0.188
C10orf93	5/27	0.185
NKAIN4	4/22	0.182
KDM4B	3/17	0.176
DLGAP4	3/17	0.176
CHRNA4	4/23	0.174
RBFOX3	9/54	0.167
COL23A1	4/24	0.167
KIF26A	3/18	0.167
ANO1	3/18	0.167
MCF2L	7/43	0.163
RAI1	4/25	0.160
KAZN	4/25	0.160
VIPR2	3/19	0.158
ASPSCR1	3/19	0.158
ANK1	3/19	0.158
KNDC1	4/27	0.148
KCNT1	4/27	0.148
PLEC	4/28	0.143
DIP2C	3/21	0.143
ABLIM2	3/21	0.143
PLCH2	3/23	0.130
NOTCH1	3/23	0.130
SLC9A3	4/31	0.129
BAHCC1	3/26	0.115
PAX2	3/36	0.083

## Sheet: Enhancer_variablegenes
Gene	iVMFs in enhancer for gene/investigated ehnacer fragment for the gene	Variation score (VS)	Genes that showed VS of 0.5 or more are highlighted in yellow.
IL4I1	3/4	0.750
PPP1R26	4/8	0.500
RP3-377D14.1	3/6	0.500
ETV3	3/6	0.500
GTF3C5	3/7	0.429
AC145676.2	3/8	0.375
LPCAT1	3/10	0.300
SYT10	6/22	0.273
RPS21	3/12	0.250
IFITM3	3/15	0.200
KIAA0182	3/78	0.038

## Sheet: Insulator
Gene	iVMFs in insulator for gene/investigated insulator fragments for the gene	Variation score (VS)	Genes that showed VS of 0.5 or more are highlighted in yellow.
KCNK15	3/3	1.000
RIN3	6/8	0.750
ZBTB46	3/4	0.750
PRRX2	3/4	0.750
F12	3/4	0.750
SP6	7/11	0.636
ANAPC2	3/5	0.600
MAPK11	3/6	0.500
ESYT2	3/7	0.429
GNAS	3/8	0.375
C11orf89	3/8	0.375
AL355149.1	3/8	0.375
TP73	3/10	0.300
