# Supplementary material for: Genome-wide DNA methylation map of human neutrophils reveals widespread inter-individual epigenetic variation
Source: Sci Rep. 2015 Nov 27;5:17328. doi: 10.1038/srep17328 (PMC4661471; doi:10.1038/srep17328)
Supplement: Supplementary Information [file srep17328-s5.xlsx]

## Sheet: Sheet1
Category	Term	Description	Count	PValue	Fold Enrichment	Genes
GOTERM_BP_FAT	GO:0017157	regulation of exocytosis	4	0.00993601	8.89123	UNC13D, RPH3AL, STX1B, CACNA1A
GOTERM_BP_FAT	GO:0007626	locomotory behavior	10	0.0103827	2.75823	CHD7, NPAS3, PTGDS, GPR44, MYO15A, LTB4R2, ABAT, APBA2, PBX3, CACNA1A
GOTERM_BP_FAT	GO:0045449	regulation of transcription	47	0.0178966	1.36565	IRX5, GDF7, CRTC1, ZNF347, PRRX2, ZNF331, PLAGL1, NPAS3, CHD7, HOXA5, PAX8, ZNF707, HSF5, ZNF578, LHX8, TCF25, FOXD4, ETV3, ZNF595, ERF, TAF4, ZBTB46, TBX3, FOXJ1, ZNF541, TLE6, TLE1, RB1, ARID1B, TLE2, ZNF497, ZSCAN1, ZFP37, MED31, HOXB3, PRDM8, HDAC4, SALL4, EBF4, ZNF714, RBAK, SP6, PBX3, NSD1, ZNF385A, TFAP2E, NFIA
GOTERM_BP_FAT	GO:0030001	metal ion transport	13	0.0200713	2.11286	TRPM4, KCNK15, JPH2, MFI2, KCNA1, KCNA3, TRPM2, CACNA2D4, KCNN4, KCNS1, RYR1, CHRNA7, CACNA1A
GOTERM_BP_FAT	GO:0048562	embryonic organ morphogenesis	6	0.031151	3.40942	HOXB3, CHD7, HOXA5, MYO15A, GNAS, PRRX2
GOTERM_BP_FAT	GO:0048732	gland development	6	0.0329173	3.35891	HOXB3, NEURL, TBX3, HOXA5, PAX8, HK2
GOTERM_BP_FAT	GO:0006338	chromatin remodeling	4	0.0373492	5.39824	HDAC4, BNIP3, RB1, ARID1B
GOTERM_MF_FAT	GO:0005216	ion channel activity	15	0.00092327	2.80289	TRPM4, KCNK15, GABRB3, KCNA1, GRIK5, KCNA3, GRIN3B, STX1B, TRPM2, CACNA2D4, KCNN4, KCNS1, RYR1, CHRNA7, CACNA1A
GOTERM_MF_FAT	GO:0008270	zinc ion binding	43	0.0321208	1.34206	NPEPL1, NEURL, ADAMTS14, ADAMTS15, ZNF347, TRIM71, DIDO1, ZNF331, PLAGL1, MMP21, ZNF707, DTNB, ZNF578, NEURL1B, FBXO41, RFPL2, LHX8, ZC3H12D, ZNF595, ZBTB46, DTX1, ZNF541, MFI2, LDB3, RPH3AL, ZNF497, ZSCAN1, ZSWIM4, ZFP37, PRDM8, HDAC4, ZDHHC14, SALL4, ACAP3, EBF4, ZNF714, ZFYVE28, RBAK, SP6, ZADH2, NSD1, ZNF385A, RNF111
GOTERM_MF_FAT	GO:0030528	transcription regulator activity	30	0.0407928	1.43111	IRX5, CRTC1, PRRX2, NPAS3, HOXA5, PAX8, HSF5, LHX8, TCF25, FOXD4, ETV3, ERF, TAF4, TBX3, FOXJ1, DTX1, TLE1, RB1, ARID1B, ZSCAN1, ZFP37, MED31, HOXB3, HDAC4, EBF4, RBAK, PBX3, NSD1, TFAP2E, NFIA
GOTERM_CC_FAT	GO:0043292	contractile fiber	6	0.0207139	3.79532	HDAC4, MYL5, JPH2, RYR1, LDB3, TPM1
GOTERM_CC_FAT	GO:0030054	cell junction	13	0.0376094	1.92086	GABRB3, PANX2, GRIK5, GRIN3B, EPB41L3, EGFLAM, PKP3, LRFN1, CYFIP1, CHRNA7, PARD6G, PARVB, DLG1
GOTERM_CC_FAT	GO:0045202	synapse	10	0.0421196	2.15603	EGFLAM, GABRB3, GRIK5, DTNB, LRFN1, CYFIP1, CHRNA7, GRIN3B, SYTL1, DLG1
INTERPRO	IPR009146	Groucho/transducin-like enhancer	3	0.00184655	43.2701	TLE6, TLE1, TLE2
INTERPRO	IPR005821	Ion transport	7	0.00421768	4.58926	TRPM4, KCNS1, KCNA1, RYR1, KCNA3, TRPM2, CACNA1A
INTERPRO	IPR001611	Leucine-rich repeat	8	0.0287073	2.70862	CEP72, NISCH, LRRTM4, LRFN1, SLITRK5, LRFN4, NLRP1, PXDNL
INTERPRO	IPR011991	Winged helix repressor DNA-binding	7	0.0455042	2.69956	ERF, ANAPC2, FOXJ1, PAX8, HSF5, FOXD4, ETV3
UP_TISSUE	Brain	NA	128	0.000614713	1.25148	CEP72, TSNARE1, DMPK, PPAPDC3, PRRT3, PRRT1, ZNF578, CHRNA7, DHX32, ANAPC2, DFFB, MFI2, PSD4, PARP11, MRGPRF, ARID1B, CYP2E1, PNPLA6, TBC1D22A, PRDM8, GRB10, EGFLAM, ACAP3, PRCP, RYR1, ABAT, CELF2, UGGT2, FAM171A2, SLITRK5, DCBLD1, CCDC17, PANX2, CRTC1, KCNA1, KCNA3, DIDO1, C14ORF162, PDXDC1, KCNS1, PTPLB, CCDC102A, MYO15A, LRFN1, LMTK3, FBXO41, ADRA2C, HLA-DPB1, TCF25, LRFN4, MEPCE, LAPTM4B, LHP…
UP_TISSUE	Cartilage	NA	3	0.0450457	8.78709	COL9A2, COL27A1, ZFP37
